# Supplementary material for: Genome wide association analysis for biomass related traits in common vetch (Vicia sativa L.)
Source: Front Plant Sci. 2025 Sep 29;16:1647985. doi: 10.3389/fpls.2025.1647985 (PMC12515951; doi:10.3389/fpls.2025.1647985)
Supplement: Supplementary file 2 [file Table1.xlsx]

## Sheet: Table S1
Table S1 The details of the 172 common vetch accessions and corresponding biomass related traits
Name	2020-Plant height（cm）	2021-Plant height（cm）	2022-Plant height (cm)	2023-Plant height（cm）	2020- Plant fresh weight（g）	2021-Plant fresh weight（g）	2022- Plant fresh weight（g）	2023- Plant fresh weight（g）	2020-Plant dry weight（g)	2021-Plant dry weight（g)	2022-Plant dry weight（g)	2023-Plant dry weight（g)	2020-Fresh weight (t/hm2)	2021-Fresh weight（t/hm2）	2022-Fresh weight (t/hm2)	2023-Fresh weight（t/hm2）	2020-Dry weight（t/hm2）	2021-Dry weight（t/hm2）	2022-Dry weight (t/hm2)	2023-Dry weight（t/hm2）	Origin
GLF294	86.7333	64.4444	78.8	65.1	120	154.668	98.6667	178.553	35.3013	45.5	29.0255	38	14.751	20.3132	28.681	9.14598	3.15542	4.14348	5.20773	2.67811	China
GLF295	108.8	70.8889	104.4	64.3	136	168.463	97.3333	236.746	46.016	57	32.933	27	14.9562	24.7093	29.3737	8.3375	3.16825	4.59826	4.72031	2.02121	China
GLF295-1	107.8	71	103.4	63.3	136	167.463	96.3333	235.746	45.016	56	31.933	26	14.8562	24.5093	29.1737	8.1375	3.26825	4.39826	4.62031	2.12121	China
GLF296	105.067	76.6667	98.8	62.8	138.667	175.537	98	225.553	40.6827	51.5	28.7517	52.8571	17.2266	24.0524	28.4245	13.2895	3.1426	3.78977	5.05381	3.13288	China
GLF297	88.8667	70.8889	88.0667	53.1	145.333	224.254	86.6667	215.137	34.348	53	20.4828	41.6667	14.8151	24.1535	28.1423	9.80288	3.15542	4.74985	5.28469	2.57705	China
GLF298	127.133	103.556	120.667	103.9	114	256.579	118	324.218	25.992	58.5	26.904	58	15.9695	40.9801	40.2509	12.1778	3.10412	6.87212	7.18308	2.98129	China
GLF299	92.2667	72.3333	97.8667	67.4	136.667	186.489	83.3333	109.58	35.5427	48.5	21.6724	28	12.8526	22.9408	31.5542	11.3693	2.77062	3.68871	5.69515	2.62758	China
GLF300	125.267	99.8889	127.667	92.1	114	200.66	83.3333	NA	42.6093	75	31.1472	NA	10.3513	26.68	30.4511	10.0555	2.39863	4.64879	4.54073	2.52652	China
GLF300-1	NA	NA	132.733	88.2	NA	NA	90	247.071	NA	NA	23.6288	35	NA	NA	32.2469	10.3082	NA	NA	5.20773	2.47598	China
GLF301	102.2	72.6667	97.2	69.5	125.333	178.968	114.667	NA	32.9053	38.5	24.6673	NA	13.3143	20.2627	31.2464	9.70182	2.70648	3.53712	5.46427	2.42545	China
GLF302	103.6	79	97.2667	69.8	109.333	195.351	94.6667	NA	23.52	47.5	23.0184	NA	14.6997	29.3076	30.3998	10.6872	3.0015	5.25515	5.59254	2.72864	China
GLF303	105	96.1111	125.933	83.8	144.667	170.893	98.6667	441.785	35.176	49.5	28.5792	40	15.3795	24.7598	31.9647	10.2577	2.96302	4.04242	5.05381	2.67811	China
GLF303-1	103	94.2	114.2	81.45	140.667	165.893	90.6667	431.785	32.176	46.5	29.0226	39	14.3795	23.7598	29.0658	10.1577	2.76302	4.01242	5.02815	2.37811	China
GLF304	108.533	88.2222	119.467	84.4	127.333	284.489	126.667	139.715	36.8827	45	20.0359	33.3333	15.341	25.821	31.1951	12.5062	2.96302	4.44667	5.46427	3.18341	China
GLF304-1	107.533	86.2222	118.467	83.4	126.333	282.489	125.667	138.715	35.8827	44	21.0359	32.3333	14.341	24.821	30.1951	11.5062	2.66302	4.34667	5.26427	3.08341	China
GLF305	137.867	113.778	125.2	84	135.333	153.698	85.3333	296.594	39.808	47.5	26.3721	71	21.9725	20.2627	44.4581	10.6114	4.24571	3.03182	8.02965	2.42545	China
GLF306	136	107.556	127.267	98.5	134.667	267.93	70.6667	381.85	21.3013	39	10.2863	54	44.6505	37.7967	45.1764	12.9358	8.13227	6.61947	7.15742	2.88023	China
GLF307	142.933	108.667	117.2	93	126	55.7448	54.6667	371.581	38.94	46	45.1104	64	31.0283	29.3076	48.0753	15.0075	5.64385	4.54773	7.59354	3.48659	China
GLF308	136.467	104.778	118.6	101.9	121.333	147.696	74	372.634	17.6613	41	20.5422	63	44.6377	39.0599	45.5869	10.9145	8.56838	6.01311	8.18358	2.47598	China
GLF309	NA	NA	136.6	103.5	NA	NA	70.6667	467.915	NA	NA	23.0785	68	NA	NA	43.5859	19.5552	NA	NA	7.05481	4.29508	China
GLF309-1	149.333	123.333	151.133	94.2	143.805	125.212	71.3333	189.27	118.667	44.5	25.3516	37	30.2715	25.0125	46.3565	12.7842	5.11794	3.335	8.02965	2.8297	China
GLF310	95.6	78.6667	104.533	64.5	129.333	221.522	124	349.591	35.9027	64	35.8249	26	14.6227	24.6083	29.4763	11.8241	2.89888	5.10356	5.07946	2.8297	China
GLF310-1	94.6	77.6667	102.533	63.5	125.333	220.522	122	344.591	34.9027	62	34.8249	23	14.0227	23.6083	28.4763	10.8241	2.69888	5.00356	5.17946	2.4297	China
GLF311	99.8	71.5556	98.6667	70.1	148.667	205.119	115.333	160.611	48.552	59.5	33.4555	30.8333	12.4421	19.5047	31.1951	11.7736	2.4756	3.8403	6.51608	2.67811	China
GLF312	81.8	76.4444	96.9333	72.8	119.333	233.863	92	412.706	42.4107	64	25.1772	44	12.1728	37.2914	32.9139	13.9464	2.61669	5.76045	5.28469	2.88023	China
GLF313	66.4667	60.4444	121.533	84.6	111.333	110.12	93.3333	484.998	32.1653	43	36.4452	53	11.4929	19.5047	33.9144	12.582	2.91171	4.09295	5.28469	2.88023	China
GLF314	96.2667	89.4444	95.6	62.9	140	168.145	108.778	233.296	40.6107	50	32.3464	46	12.3908	28.8023	37.3263	11.9757	2.48842	4.80038	6.74696	2.98129	China
GLF315	87.9333	81.5556	93.9333	72	131.333	245.598	70	346.896	35.9413	57	16.2461	42	12.7115	29.6613	28.091	11.5967	2.74496	5.25515	5.50275	2.77917	China
GLF315-1	NA	NA	NA	NA	NA	NA	NA	NA	NA	NA	NA	NA	NA	NA	NA	NA	NA	NA	NA	NA	China
GLF316	137.2	122.778	136.933	88	124	177.863	66	282.945	48.42	60.5	22.4498	35	14.5714	25.2652	31.349	11.5714	3.12977	4.69932	4.92554	2.8297	China
GLF317	92.2	66.1111	97.8	66	152.667	238.53	102	564.481	45.3973	67.5	28.8643	52	13.3143	27.8927	31.8364	11.4704	2.77062	4.64879	5.15642	2.67811	China
GLF318	126.733	107.556	116.067	96.2	122.667	276.636	89.3333	417.075	28.4693	65.5	21.1518	63	13.3528	23.8503	28.9888	12.7336	2.668	3.53712	4.96402	3.03182	China
GLF318-1	126.733	107.556	116.067	96.2	122.667	276.636	89.3333	417.075	28.4693	65.5	21.1518	63	13.3528	23.8503	28.9888	12.7336	2.668	3.53712	4.96402	3.03182	China
GLF319	109.667	79.5556	106.93	68.7	98.6667	208.422	87.3333	197.591	33.5613	54	22.6272	39	15.4564	36.4829	29.8867	11.3693	3.02715	6.41735	5.28469	2.57705	China
GLF321	70.7333	60	65.4667	56.5	118	132.792	80.7267	175.476	33.392	42.5	25.8366	50	16.1234	23.345	24.5251	11.7736	3.34783	4.62352	4.84858	2.72864	China
GLF322	94.9333	73.5556	90.4667	59.4	128	203.728	89.3333	183.959	30.307	57	24.9941	29	19.2789	31.2277	32.5547	10.2071	4.04048	5.45727	5.57971	2.42545	China
GLF323	103.933	76.6667	98.8	76.3	126	187.376	102	298.456	32.6453	49	26.6736	38	13.5837	25.7705	29.0658	10.7124	2.93737	4.24455	5.10512	2.52652	China
GLF323-1	103.933	76.6667	98.8	76.3	126	187.376	102	298.456	32.6453	49	26.6736	38	13.5837	25.7705	29.0658	10.7124	2.93737	4.24455	5.10512	2.52652	China
GLF324	106.2	74.7778	87.2667	61.3	106	243.484	112	252.415	33.9253	58.5	26.9093	38	13.8916	25.3662	29.7328	11.2177	2.8091	4.54773	5.20773	2.72864	China
GLF325	91.5714	76.2222	90.8667	74	154.667	154.315	82	267.125	43.2733	48.5	25.772	34	9.76129	15.058	22.0367	8.38803	2.41146	2.98129	4.46377	2.67811	China
GLF326	101.6	82.2222	93.5333	66.2	108	687.5	106.667	365.463	28.2427	53.5	8.30061	41	12.5191	31.0256	28.3475	13.0368	2.74496	5.55833	4.82292	3.08235	China
GLF328	71.6	62.3333	72.7333	48.2	152.667	150.392	99.3333	252.203	36.68	46.5	30.7131	43.3333	13.635	29.1055	27.3213	10.3587	2.74496	5.30568	5.05381	2.8297	China
GLF329	69.9333	53	64.1333	57.6	118.667	189.94	75.3333	335.967	37.296	50.5	20.0292	48	12.3908	16.9782	27.0392	12.1778	2.48842	3.73924	4.77162	2.93076	China
GLF329-1	NA	NA	NA	NA	NA	NA	NA	NA	NA	NA	NA	NA	NA	NA	NA	NA	NA	NA	NA	NA	China
GLF330	117.2	102.444	106.133	97.6	99	161.302	NA	650.699	7.704	54	NA	80	29.3608	38.1504	25.6538	8.8428	5.57971	7.52902	4.23288	2.22333	China
GLF331	71.2	53.5556	62.2	50.6	100.667	458.772	108	395.68	31.1253	48.5	11.4174	40	13.5709	23.345	30.3485	9.85341	2.8604	4.09295	5.84908	2.57705	China
GLF332	86.4	72.3333	77.1333	56.2	137.333	351.095	110.667	167.996	36.5133	55.375	17.4544	45	15.5206	26.9832	29.6815	12.0515	3.05281	4.04242	5.18208	2.76653	China
GLF333	99.8667	74.3333	101.133	78.6	130.667	166.756	95.3333	279.601	43.744	45.5	26.012	46	13.8146	23.2945	30.1176	11.9252	2.92454	4.09295	5.41296	2.67811	China
GLF333-1	NA	NA	101.333	66.9	NA	NA	84	181.733	NA	NA	40.0937	34	NA	NA	32.4521	11.3693	NA	NA	5.51558	2.8297	China
GLF334	140.333	99.7222	115.133	100.3	141.333	191.524	139.333	724.001	14.9413	53	38.5574	133	47.5109	40.9801	39.276	16.8266	8.85058	7.42795	8.15792	3.71398	China
GLF335	91.0667	78.1111	91.7333	69.4	148	175.801	77.3333	165.024	23.3427	48	21.1148	26	10.6335	18.5446	23.9863	7.42795	2.61669	3.43606	4.61769	2.22333	China
GLF336-1	91.7333	72.5556	89.5333	64.9	150	299.596	70	141.511	40.928	48.5	11.3319	40	12.9808	27.8927	28.9632	11.5209	2.84758	5.0025	5.18208	2.77917	China
GLF336-2	NA	68.6667	74.5333	58	NA	157.912	70	193.818	NA	47.5	21.056	34	NA	25.821	31.6312	10.9651	NA	4.80038	5.43862	2.98129	China
GLF337	103.267	82.5556	99.8	76	196.939	214.637	105.333	NA	94	46	22.5745	NA	15.1486	30.874	26.4491	10.763	3.10412	5.15409	4.84858	2.47598	China
GLF338	91	74.7778	127.467	NA	112.667	305.382	78	NA	30.7307	66	16.8576	NA	13.2502	21.9302	49.9224	NA	3.12977	4.29508	6.70078	NA	China
GLF338-1	89.15	67	107.2	110.6	136	172.077	92	303.779	37.635	57	30.4747	91	13.2181	32.1878	30.7333	13.1581	2.87644	6.21523	5.77212	3.15309	China
GLF339	99.2	83.8889	100.133	76.4	109.333	154.619	66.6667	205.857	29.852	49.5	21.3428	30	14.2122	23.1429	28.3988	12.6326	2.64235	4.34561	5.02815	2.72864	China
GLF340	124.133	115.889	124.867	87.1	104	142.84	54	456.909	16.836	44.5	16.8231	65	32.0673	33.35	40.0713	8.53962	5.23338	4.80038	7.49092	2.02121	China
GLF340-1	NA	NA	NA	NA	NA	NA	NA	NA	NA	NA	NA	NA	NA	NA	NA	NA	NA	NA	NA	NA	China
GLF341	82.6667	72.8889	93.6667	68.1	120	214.29	87.3333	292.946	36.096	55	22.4151	39	12.1727	28.7517	31.349	12.2283	2.74496	5.25515	4.92554	2.93076	China
GLF341-1	NA	NA	NA	NA	NA	NA	NA	NA	NA	NA	NA	NA	NA	NA	NA	NA	NA	NA	NA	NA	China
GLF342	112.667	91.6667	134.6	77.5	148	211.157	100.667	270.848	31.7187	53.5	25.5054	48	15.0845	32.491	32.2212	12.8347	2.78344	6.06364	5.28469	2.8297	China
GLF342-2	96.7333	66.2222	79.6	61.4	102.667	191.279	84	NA	34.008	63	27.6664	NA	13.0963	27.539	28.9632	6.30113	2.62952	4.85091	5.23338	2.67811	China
GLF343	83.2	68.8889	98	64.7	130	236.25	130.667	NA	28.096	67	37.0568	NA	12.7628	23.0418	30.015	12.4305	2.70648	3.89083	5.51558	3.03182	China
GLF344	81.3333	65	91.9333	62.1	122.667	246.82	123.333	254.108	39.2707	66	32.9795	38	15.2256	24.4567	29.7072	10.7124	3.38631	4.44667	5.336	2.57705	China
GLF345	96.2667	79.1667	88.7333	63.1	168	554.187	126	263.229	41.32	52	11.8227	40	13.5452	36.8366	29.1428	12.8852	4.39963	4.74985	5.25904	3.13288	China
GLF346	90.5333	78.5556	108.6	66.9	130	190.794	99.3333	117.006	40.5	59.5	30.9775	33	12.5062	28.8781	27.7062	9.14598	2.60387	6.36682	5.23338	2.37492	China
GLF347	95.0667	74.7778	109.133	68.1	163.333	478.109	80.6667	149.48	41.9213	55	9.27962	39.1667	14.9434	24.8104	31.5286	10.01	2.96302	4.24455	5.31035	2.67811	China
GLF347-1-1	121	92.6667	118.533	NA	110.667	237.802	101.333	NA	36.4493	55	23.4369	NA	10.3513	31.0256	32.606	NA	2.3345	5.30568	5.96452	NA	China
GLF347-1-2	NA	NA	NA	NA	NA	NA	NA	NA	NA	NA	NA	NA	NA	NA	NA	NA	NA	NA	NA	NA	China
GLF347-2	135.8	79.7778	119.6	65.1	138.667	162.196	84.7619	NA	35.1333	39	20.381	NA	11.262	30.3687	29.1684	11.2177	2.70648	5.25515	4.74596	2.93076	China
GLF348	114.333	68.3333	96.7333	71.2	122.667	323.407	110	211.856	34.788	47.5	16.1561	34	18.8299	25.5683	30.0407	10.7124	3.41196	5.05303	5.20773	2.52652	China
GLF349	NA	NA	NA	NA	NA	NA	NA	NA	NA	NA	NA	NA	NA	NA	NA	NA	NA	NA	NA	NA	China
GLF349-1	70.5333	56.6667	93.2	69.2	135.333	134.933	93.3333	92.0156	36.2693	44	30.4349	26	11.9547	28.7012	30.0663	9.12	2.70648	5.70992	5.13077	2.42545	China
GLF349-2	112.667	87	110.4	80.3	124.667	164.786	90.6667	294.404	33.336	54	29.7113	50	14.7381	25.5178	33.35	11.0156	2.97585	4.59826	5.56688	2.52652	China
GLF350	119.667	106.111	122.867	100.4	102.667	173.938	60	365.212	9.63333	44	15.1779	71	47.8957	55.6844	34.684	9.09545	9.42779	7.73114	7.38831	2.27386	China
GLF350-2-1	112	94.4444	112.467	66.4	121.429	191.88	93.3333	102.825	37.868	53.5	26.0232	27.5	11.3647	30.0655	23.9607	9.29758	2.55256	5.5078	4.54073	2.1728	China
GLF350-2-2	NA	72.8889	96.2667	64.4	NA	132.738	90	91.0055	NA	35.5	24.07	33	NA	22.5365	25.9104	10.7124	NA	3.94136	4.95119	2.8297	China
GLF351	135.4	104.333	118.667	103.3	78	96.521	60	283.59	8.97286	35	21.7569	79	51.9747	67.2558	42.021	11.8241	10.2102	10.5103	8.08096	2.57705	China
GLF352	71.5333	51.3333	67.5333	52.9	118.667	211.795	87.3333	177.674	28.5333	59	24.3286	43.3333	17.7909	24.8609	26.4491	9.29758	3.55306	5.05303	6.13127	2.52652	China
GLF353	103.533	73.8889	105.333	70.5	156.667	194.758	81.3333	148.151	36.2347	47.5	19.8366	42.5	11.2877	28.398	30.6563	11.5714	2.4756	5.15409	7.28569	2.72864	China
GLF354	93.6667	80.3333	105.533	63.8	148	153.38	94	NA	21.7373	44	26.9657	NA	13.1604	24.1535	28.2192	7.37742	2.62952	4.80038	7.337	2.22333	China
GLF355	135.333	108.333	129.733	72.7	136	227.89	100.667	NA	37.968	60	26.504	NA	16.97	45.3257	32.093	11.1167	2.98867	7.12477	4.87423	2.98129	China
GLF356	91.9333	66.4444	94.3333	57.725	105.333	118.074	100	139.441	34.348	43	36.418	27	12.4934	27.7411	29.6558	10.5103	2.50125	4.39614	5.38731	2.98129	China
GLF357	111.067	80.1111	108.2	60.5	114.667	167.846	94.6667	183.374	37.576	32.5	18.3303	43	13.4298	23.9008	30.5537	9.90394	3.24521	5.65939	5.43862	2.32439	China
GLF358	85.52	60.8889	82.5333	52.3	123.6	217.491	88	93.8696	31.2664	51	20.6354	27	10.4976	24.8609	24.8329	7.68061	2.57821	5.05303	5.15642	2.32439	China
GLF359	105.267	100.333	93.9333	56	174	213.814	119.333	128.265	48.5147	61.5	34.3242	40	14.6997	32.4405	28.5271	11.1167	3.09129	4.85091	4.79727	2.42545	China
GLF360	100.571	87.6667	107.933	80.9	136.667	338.908	84.6667	347.715	36.5507	51.5	12.8658	40	13.6992	25.2146	27.6292	12.0515	2.68083	4.85091	4.48942	2.80443	China
GLF361	105.4	78.1111	105.067	72.5	95.3333	161.326	90.6667	NA	34.5693	45.5	25.5714	NA	12.7884	21.6775	27.7318	11.2683	3.0015	4.80038	5.02815	2.72864	China
GLF362	132.133	98.5556	136.933	94.1	116.667	251.89	93.3333	147.005	32.5	66	24.4552	34	13.1604	25.6694	31.3233	10.3082	2.68083	5.0025	5.07946	2.07174	China
GLF363	68.8	52.7778	73	47.3	111.333	160.117	65.6667	255.321	27.1533	43.5	17.84	37.5	14.4175	22.9913	30.5281	10.5608	3.335	4.95197	5.77212	2.67811	China
GLF364	92.6667	79.8889	102.933	64.5	142.667	299.622	96.6667	121.787	40.9267	48.5	15.6475	34	12.6858	21.4248	27.4753	12.7336	2.57821	3.8403	4.97685	3.03182	China
GLF364-2	102.988	80.7778	98.0667	NA	125.269	330.246	94.6667	NA	32.9813	53	15.1927	NA	10.082	18.8983	31.0668	NA	2.16775	2.52652	5.41296	NA	China
GLF365	102.267	64.3333	97.9333	65.5	111.333	109.234	95.3333	86.4618	40.5453	42.5	37.0915	28.3333	16.0978	22.0817	34.0683	12.481	3.16825	4.64879	5.92604	3.28447	China
GLF366	124.667	114.444	118.6	109.3	133.333	159.258	89.3333	NA	25.8173	45	25.2421	NA	45.0097	69.3276	49.8454	13.4411	8.22206	10.1566	7.90138	3.18341	China
GLF367	95.1333	84.7778	100.2	72.8	140.667	270.852	120.667	111.183	32.9853	46	20.4934	31	14.7766	25.6189	30.2972	13.5674	2.77062	3.68871	5.56688	3.48659	China
GLF368	130.6	102.111	131.4	108.4	112.667	182.606	87	293.62	32.4067	35.5	16.9135	94	39.8148	60.9395	47.9214	14.3001	6.4776	9.44917	7.74746	3.23394	China
GLF368-2	123.533	112.333	135.267	NA	162	267.614	73.3333	NA	24.6173	39	10.6871	NA	46.5746	65.841	50.6663	NA	9.1969	10.4092	8.23488	NA	China
GLF369	96.8	74	101.933	70.6	175.333	436.331	91.3333	144.159	49.4507	66	13.8152	37	14.6868	28.8528	31.5542	11.7736	2.65517	4.34561	5.51558	2.93076	China
GLF370	71.6	71.7778	89.8667	61.1	136.667	390.13	86	NA	35.8093	55.5	12.2344	NA	13.5452	21.2227	27.7062	8.28697	3.01433	4.64879	5.11794	2.42545	China
GLF371	86.3333	77.3333	90.6	69.1	148	548.334	108	130.556	40.208	73	14.3781	43	12.8397	28.3475	29.0915	11.2177	2.87323	4.74985	5.1949	2.88023	China
GLF371-1	NA	NA	NA	NA	NA	NA	NA	NA	NA	NA	NA	NA	NA	NA	NA	NA	NA	NA	NA	NA	China
GLF373	144.6	111.889	112.4	106.3	185.333	177.744	90.6667	271.511	30	31.5	16.0681	77	36.2104	55.5328	45.279	16.8266	5.57971	7.52902	7.56788	3.43606	China
GLF373-2	125.2	125.333	125.2	95.6	145.333	321.065	96	246.269	23.324	48	14.3523	66	36.8774	50.7324	48.5884	14.4011	5.55406	8.08485	8.69665	2.99392	China
GLF529	76.3333	63	69.0667	54.3	93.3333	193.95	96.6667	82.2734	36.3133	40.5	20.1856	22	13.5837	16.4223	27.2957	12.3799	2.8091	3.53712	5.31035	3.08235	China
GLF530	131.8	118.667	135.533	94.4	111.429	211.497	97.3333	628.789	31.4853	52.5	24.161	59	22.1008	27.2864	29.1171	13.8958	4.11744	4.19402	4.72031	2.93076	China
HZMC1349	127.267	104	110.533	88.4	96.6667	240.528	56	377.625	16.4173	45	10.4769	103	39.3017	29.7623	40.3792	14.098	6.11844	4.95197	6.87523	3.38553	Russia
HZMC1349-2	124.333	94.3333	113.6	71.2	101.333	293.955	67.3333	263.701	19.7	54	12.3692	72	35.2099	32.4405	48.4858	12.8852	6.15692	4.44667	7.31135	2.98129	Russia
HZMC1350	127.933	102.667	117.667	88.9	124	205.184	72	142.077	19.7907	51.5	18.0715	23	12.6602	23.1429	30.015	12.1778	2.668	4.19402	4.92554	2.8297	Russia
HZMC1352	145.733	133.444	133.133	123.8	114.667	139.742	70.8333	242.633	16.7107	39.5	20.022	52	36.8133	39.3126	48.768	13.1884	5.96452	5.65939	8.61969	2.77917	Russia
HZMC1353	129.4	112.778	138.667	112.1	178.667	250.823	88	316.984	27.0253	44	15.4372	105	36.1848	77.7661	54.1809	17.4835	5.25904	11.9252	8.72231	3.53712	Russia
HZMC1353-2	137.667	104.556	128	NA	179.333	229.867	83.3333	NA	25.512	49.5	17.9452	NA	35.9154	73.8248	57.5672	NA	5.75929	9.65129	7.23438	NA	Russia
HZMC1354	130.333	94.3333	125.467	108.5	107.333	125.184	67.3333	NA	14.2893	37.5	20.1704	NA	38.6347	39.8179	45.5869	16.9782	6.91371	6.26576	8.49142	3.48659	Russia
HZMC1355	121.467	103.444	122.8	93.1	99.3333	166.702	66	313.568	17.604	47.5	18.806	82	27.2316	57.3014	39.5326	15.6139	4.95119	9.04492	7.69615	3.28447	Russia
HZMC1356	143	116.667	123.8	93.7	126	263.251	84	349.618	18.8373	41.5	13.2421	84	34.1966	39.5652	52.5391	12.2283	5.97735	6.82159	7.36265	2.77917	Russia
HZMC1357	129.067	89.4444	114.289	72.7	127.333	357.362	82.7778	136.815	26.5893	45.5	10.5394	43	26.6287	29.257	33.7476	11.0156	4.41246	5.10356	5.56288	3.13288	Russia
HZMC1358	124.533	99.7778	115.467	100.9	116	292.271	84	706.776	28.7947	44	12.6458	55	32.8241	34.8659	45.7408	10.1768	5.87473	5.5078	7.337	2.32439	Russia
HZMC1362	142.8	102.333	116.067	112.1	116.667	345.691	71	274.91	17.4467	44	9.03698	85	41.3283	47.2458	37.4803	18.393	7.34983	7.68061	7.59354	3.94136	Russia
HZMC1362-1	NA	NA	NA	NA	NA	NA	NA	NA	NA	NA	NA	NA	NA	NA	NA	NA	NA	NA	NA	NA	Russia
HZMC1363	126.067	126.444	106.867	74	116.667	454.6	62.6667	169.253	31.2507	51	7.03036	45	16.2645	30.6719	33.0678	9.04492	3.15542	5.05303	6.10562	2.32439	Russia
HZMC1364	125.4	116.167	129.533	108.2	130.667	320.104	80	200.134	21.4973	55	13.7455	67	31.0027	53.7642	57.3363	17.8372	6.84958	8.38803	8.85058	3.13288	Russia
HZMC1364-1	NA	NA	140.533	85.5	NA	NA	63.3333	435.124	NA	NA	9.04849	46	NA	NA	38.5577	12.7842	NA	NA	7.02915	2.77917	Russia
HZMC1365	137.533	93.8889	115.733	101.8	128.667	325.349	56.6667	481.864	24.072	40	6.96687	76	36.7748	64.6283	55.3353	15.4623	6.1954	9.09545	9.08146	3.23394	Russia
HZMC1366	131.867	93.4444	108.8	76	102.667	385.788	76.6667	NA	18.86	39	7.75037	NA	33.5039	39.262	44.766	14.3506	5.40013	5.96258	6.90088	3.18341	Russia
HZMC1366-2	118.133	115.778	106.667	NA	106	531.11	70.6667	NA	26.6053	39.5	5.25566	NA	36.685	47.7006	45.433	NA	6.02865	6.67	7.46527	NA	Russia
HZMC1367	132.467	107.778	128.2	110.9	196.667	260.451	86	217.679	30.9853	50	16.5098	85	43.7526	55.4317	56.105	19.252	7.18308	7.98379	7.87573	3.89083	Russia
HZMC1368	132.133	100	129.6	99.3	150	356.885	67.3333	228.363	26.3133	39	7.35811	53	39.1478	36.9882	48.5884	11.6725	6.25954	5.96258	7.56788	2.77917	Russia
HZMC1369	139.8	112.944	139.867	102.4	152	248.511	59.3333	150.424	32.732	49	11.699	51.1667	38.391	55.4823	58.6447	15.9676	6.24671	7.42795	9.82542	3.23394	Russia
HZMC1370	137.571	122.333	134	124.3	139.333	309.729	80.6667	240.297	41.7387	37.5	9.7666	68	47.0492	50.1261	59.7991	20.9195	7.82442	6.72053	7.8116	3.94136	Russia
HZMC1371	146.933	103.667	136.467	87.9	142	537.596	84	215.396	40.4613	66.5	10.3907	51	13.34	28.9033	37.0185	11.4198	2.92454	5.20462	6.07996	2.77917	Bulgaria
HZMC1372	120.533	100.111	118	102.3	127.333	445.072	80	262.457	20.0733	41	7.3696	68	44.1631	68.6202	41.7132	18.8478	9.10712	9.85341	8.31185	2.62758	Germany
HZMC1374	138.6	126.667	130	129.9	116	331.012	99	NA	14.7693	50	14.9542	NA	38.6347	51.0356	41.6875	NA	6.32367	8.89333	6.54173	2.8297	Greece
HZMC1375	134.8	117	129	91.9	111.333	173.5	78.2667	139.386	14.1707	43.5	19.623	41	39.0965	43.5066	52.1286	13.2642	6.73413	7.27636	8.61969	3.18341	Germany
HZMC1376	130.467	119.222	128.867	136.3	178.667	535.664	54	NA	20.044	48.5	4.88926	NA	37.1211	78.9283	46.023	18.5446	6.60587	11.3693	8.23488	3.78977	Russia
HZMC1377	134.533	108.222	117.2	126	110.667	302.088	67.3333	186.055	19.0147	39.5	8.80426	57.5	44.0477	67.7611	30.2459	14.1485	10.1461	8.28697	7.64485	3.78977	Czech
HZMC1378	128.333	108.333	117.267	89	124	150.893	66	NA	17.716	36	15.7463	NA	34.0555	38.7062	42.7137	13.2389	6.02865	5.60886	7.82442	2.93076	Sweden
HZMC1379	138.867	111.29	115.533	108.3	108.667	275.781	60	255.766	13.36	39	8.485	71	43.9322	49.5702	43.8681	17.2308	8.78644	7.32689	7.49092	3.68871	Russia
HZMC1380	128.067	101.889	105.208	101.8	145.333	301.91	56	308.753	14.692	52	9.64527	100.833	40.4305	76.1492	48.3062	17.6351	9.28669	10.6619	10.2102	3.18341	Czech
HZMC1381	150.333	100.333	116.2	95.3	148	334.188	62.6667	188.522	11.0071	56.5	10.5948	67	40.5716	83.6782	36.018	11.0156	8.82492	12.481	7.97835	3.94136	Poland
HZMC1382	118	78.7778	107.4	70.8	106.667	309.65	87.3333	103.839	20.4773	45	12.6918	30	16.38	21.627	27.6292	11.5209	2.93737	3.43606	4.82292	2.42545	Australia
HZMC1382-1	117	77.7778	106.4	68.8	104.667	307.65	86.3333	173.365	19.4773	44	11.6918	51	15.38	20.627	26.6292	16.0181	2.83737	3.23606	4.42292	3.08235	Australia
HZMC1382-2	NA	NA	NA	NA	NA	NA	NA	NA	NA	NA	NA	NA	NA	NA	NA	NA	NA	NA	NA	NA	Australia
HZMC1383	141.333	106.778	119.067	103.3	150	209.095	92.6667	209.84	15.992	44.5	19.7215	71	42.2775	64.2745	36.9928	12.4305	9.23538	9.19652	8.20923	3.63818	Spain
HZMC1383-2	136.267	106.222	100.2	69	98	403.345	104.667	167.016	10.7093	46	11.9368	49	53.8731	73.7237	31.3233	18.7973	10.1461	9.19652	5.336	2.98129	Spain
HZMC1384	126.2	104.333	123.533	112.5	145.333	187.758	90	495.051	28.656	44	21.091	117	42.9958	71.4498	54.7453	17.6856	8.58121	10.2577	8.95319	3.73924	Spain
HZMC1385	122.2	118.556	119.6	91.7	154	196.205	95	342.105	18.6453	38	18.3991	78	45.7665	64.982	46.6079	NA	9.1969	9.24705	6.99067	4.09295	Philippines
HZMC1386	129.6	120	114.933	98.9	110.667	243.164	89.3333	342.218	13.6893	43.5	15.981	89	37.4546	69.0244	44.2529	13.9464	6.82392	10.1061	7.61919	3.13288	Italy
HZMC1387	129.133	113.889	113.733	107	200	150.672	91.3333	238.117	18.424	38.5	23.3377	89	44.4196	63.0618	40.4561	21.3238	9.36365	8.64068	8.69665	4.19402	Ukraine
HZMC1388	146.6	115.778	115.4	105.3	140.667	282.367	86.6667	316.1	21.248	40	12.2772	68	37.4399	65.1841	45.6382	16.675	8.49142	10.4598	8.10662	3.38553	Lithuania
HZMC1389	115.533	103.778	114.4	85.3	141.333	374.951	61.3333	149.084	27.896	51.5	8.4242	36.25	27.7703	32.2383	23.1398	11.3188	4.96402	5.05303	4.56638	2.62758	Russia
HZMC1477	114.667	113.556	126.2	105.6	133.333	153.558	73	427.588	33.4293	38.5	18.3026	91	31.3105	75.8965	47.8444	14.8559	5.96452	11.723	8.10662	3.13288	Belarus
HZMC1479	118.8	116.667	84.6	53.7	135.333	452.829	59.3333	NA	12.2533	41	5.37215	NA	43.0215	56.7455	26.2952	10.2577	8.3375	8.94386	5.20773	2.72864	Poland
HZMC1480	126.267	110.111	123.913	112.9	104	359.447	63.3333	307.24	13.5987	47	8.28124	72	38.1857	62.8092	42.0467	15.3107	8.56838	9.75235	7.79877	3.18341	sweden
HZMC1481	121.6	121.667	127.467	96.9	149.333	142.51	60.5	172.11	35.628	34	14.4341	33.3333	37.8651	21.7786	33.9913	11.5209	6.99067	3.63818	6.28519	2.67811	Belarus
HZMC1482	144.933	106.444	124.6	92.2	104	258.997	60	260.865	24.896	62	14.3631	46.6667	39.8533	33.9058	51.0512	11.0661	6.51608	5.45727	8.49142	2.72864	Belarus
HZMC1483	119.267	106.333	115.4	74.9	128	335.887	67.3333	136.974	18.1013	47.5	9.52206	35	37.8907	32.8952	47.3827	11.2177	6.003	4.85091	7.43962	2.67811	Ukraine
HZMC1484	143.933	107.778	122.733	105.3	140.667	246.753	84.6667	585.237	24.228	42.5	14.5827	105	37.6214	71.9552	55.5919	14.0474	6.45194	13.2895	8.3375	3.335	Ukraine
HZMC1485	140.8	108	120.267	107	150	245.465	87.3333	317.663	25.36	41.5	14.7652	45	45.1379	44.3151	49.2041	18.1404	9.32517	6.97318	9.55606	3.58765	Ukraine
HZMC1486	142.733	119.778	131.467	124.3	114.667	357.817	69	495.082	16.664	52	10.0275	68	45.0225	47.549	55.5662	17.7361	7.99117	7.78167	8.10148	3.63818	Belarus
HZMC1487	115	85.6667	99.3333	79.3	164	245.54	90	151.563	32.06	48	17.5939	38	23.6144	18.4941	26.3208	8.18591	4.06613	3.68871	4.44453	2.57705	Mexico
HZMC1488	117.8	101	133.733	100.3	134.667	631.953	112	872.524	28.66	47	8.32973	79	33.6963	54.4717	50.5381	13.8958	5.31035	7.98379	9.05581	3.13288	Czech
HZMC1489	141.6	116.556	116.467	113.9	86.6667	255.242	87.3333	NA	9.884	49	16.7658	NA	42.824	64.6788	44.2529	27.5895	8.61969	9.04492	9.26104	5.05303	Spain
HZMC1490	123.667	92.1111	129.933	114	100.667	590.92	69.3333	176.041	23.5907	63	7.39186	42	17.3677	28.6002	28.7836	11.8241	3.45044	4.74985	5.15642	2.47598	Spain
HZMC1491	131.6	99.3333	112.4	115.9	131.333	320.281	78	196.337	25.436	35	8.52376	47	42.1621	61.748	47.1261	15.9676	7.29852	8.28697	7.49092	3.28447	France
HZMC1492	140.733	95.3333	139.467	90.7	148	304.299	71.3333	226.282	26.476	60	14.0651	32	37.6342	40.1211	53.8987	10.864	6.42629	6.51841	9.26104	2.47598	Romania
HZMC1493	138.133	112.778	127.933	117.9	150.667	379.934	66.6667	329.004	38.4987	46	8.07157	56.6667	38.4423	53.5116	49.7941	17.6856	6.41346	8.28697	8.87623	3.48659	Ukraine
HZMC1494	140.667	110.444	121.133	107.5	136.667	359.745	72.6667	461.356	24.52	44.5	8.98878	78	40.2765	63.9714	39.3787	17.534	8.58121	10.6619	7.79877	3.8403	Ukraine
HZMC1535	142.267	123.444	126.867	103.8	156.667	526.487	74.6667	571.131	22.1933	48.5	6.87829	83	34.684	24.103	52.77	13.2895	6.003	4.4972	8.23488	2.8297	Russia
HZMC1535-1	141.267	121.444	123.867	101.8	158.667	525.487	73.6667	570.131	21.1933	47.5	6.27829	84	33.684	23.103	51.77	12.2895	5.003	4.3972	8.03488	2.7297	Russia
HZMC1536	131.533	101.222	113.467	104.7	150	340.942	70.6667	352.963	20.6027	51.5	10.6744	69	41.5849	52.8547	56.3358	17.3319	9.06863	7.93326	9.13277	3.63818	Russia
Longjian 1	NA	117.778	133.733	81.5	NA	424.122	88.6667	361.46	NA	54	11.2892	39.5	NA	35.3712	30.6307	12.7336	NA	6.31629	5.48992	3.13288	China
Longjian 2	NA	79.6667	97.0667	69.1	NA	425.121	87.3333	197.795	NA	64	13.1476	39	NA	36.7355	34.5301	10.3082	NA	6.87212	5.61819	2.37492	China
