# Supplementary material for: Genome wide association analysis for biomass related traits in common vetch (Vicia sativa L.)
Source: Front Plant Sci. 2025 Sep 29;16:1647985. doi: 10.3389/fpls.2025.1647985 (PMC12515951; doi:10.3389/fpls.2025.1647985)
Supplement: Supplementary file 3 [file Table2.xlsx]

## Sheet: Table S2
Table S2 The resequence details for the 172 common vetch accessions
Name	Raw Base(bp)	Clean Base(bp)	Effective Rate(%)	Error Rate(%)	Q20(%)	Q30(%)	GC Content(%)	Clean_reads	mapped_reads	mapping_rate	Average_depth	Coverage_1X	Coverage_4X
GLF294	21134455500	20920581600	98.99	0.03	96.23	89.99	35.84	139470544	138018083	98.96	14.8	73.1	64.07
GLF295	19645967100	19430946600	98.91	0.03	95.97	89.45	35.62	129539644	128099554	98.89	14.28	72.47	62.63
GLF295-1	20747940900	20537466300	98.99	0.03	96.1	89.66	35.69	136916442	135360168	98.86	14.9	72.46	62.87
GLF296	21467760900	21225543000	98.87	0.03	96.03	89.55	35.58	141503620	139355181	98.48	14.85	73	63.64
GLF297	20746617000	20541253500	99.01	0.03	96.17	89.78	35.67	136941690	135731672	99.12	14.43	73.23	63.65
GLF298	21438588900	21182258400	98.8	0.03	96.5	90.45	35.52	141215056	139712786	98.94	15.11	72.56	62.96
GLF299	21022150500	20770812300	98.8	0.03	96.16	89.78	35.5	138472082	136938329	98.89	14.77	73.18	63.65
GLF300	20932939200	20675793600	98.77	0.03	96.08	89.68	35.55	137838624	136353700	98.92	14.85	72.57	62.81
GLF300-1	20746878900	20481800700	98.72	0.03	95.94	89.5	35.63	136545338	135087474	98.93	14.63	72.48	62.54
GLF301	21912388500	21654324000	98.82	0.03	96.15	89.81	35.45	144362160	142979146	99.04	14.85	73.16	63.65
GLF302	20870989200	20652157200	98.95	0.03	96.16	89.76	35.51	137681048	136329036	99.02	14.9	72.6	63.25
GLF303	20378051700	20161340700	98.94	0.03	96.17	89.81	35.77	134408938	133192296	99.09	14.71	72.75	62.94
GLF303-1	20641681500	20410728900	98.88	0.03	96.08	89.68	35.83	136071526	134676234	98.97	14.66	72.79	62.97
GLF304	21244262100	20993800200	98.82	0.03	96.28	90	35.86	139958668	138549156	98.99	15.06	72.89	63.32
GLF304-1	19834464600	19614994200	98.89	0.03	95.94	89.41	36.08	130766628	128447159	98.23	14.34	72.4	61.72
GLF305	21195542700	20931341700	98.75	0.03	95.78	89.06	35.53	139542278	138116622	98.98	14.84	72.62	62.63
GLF306	20504720400	20274540600	98.88	0.03	95.94	89.33	35.68	135163604	133804558	98.99	14.33	73.44	62.14
GLF307	21187016700	20941900800	98.84	0.03	96	89.5	35.58	139612672	138048631	98.88	15.01	72.54	62.67
GLF308	21395083500	21138706500	98.8	0.03	95.85	89.2	35.91	140924710	139420701	98.93	15.2	73.95	63.01
GLF309	20819532600	20576533200	98.83	0.03	96.02	89.5	35.84	137176888	134467225	98.02	14.78	72.38	62.37
GLF309-1	20548575000	20297015700	98.78	0.03	96.24	89.93	35.71	135313438	133674938	98.79	14.75	72.28	62.21
GLF310	20822583300	20595804600	98.91	0.03	95.73	88.88	35.47	137305364	136007862	99.06	14.3	75.47	64.57
GLF310-1	20737351800	20516772000	98.94	0.03	97.5	92.67	35.39	136778480	135683237	99.2	14.73	72.29	62.65
GLF311	19797642000	19606400400	99.03	0.03	97.62	92.92	35.8	130709336	129656481	99.19	14.33	72.53	62.61
GLF312	23328246000	23110486500	99.07	0.03	97.19	92.03	35.84	154069910	152595697	99.04	15.33	76.89	67.1
GLF313	22336798800	22129113300	99.07	0.03	97.38	92.47	36.08	147527422	146364882	99.21	15.31	73.71	63.96
GLF314	19974556200	19776637500	99.01	0.03	97.52	92.61	35.88	131844250	130748269	99.17	13.97	73.23	61.68
GLF315	24443194800	24177624900	98.91	0.03	97.36	92.41	35.52	161184166	159717492	99.09	16.8	73.68	65.53
GLF315-1	21484123200	21257469300	98.95	0.03	97.5	92.67	35.42	141716462	140675780	99.27	15	73.17	64.06
GLF316	22220646300	21990969300	98.97	0.03	97.62	93	35.77	146606462	145394059	99.17	15.88	72.16	63.09
GLF317	24247050300	23991178800	98.94	0.03	97.48	92.7	35.54	159941192	158733997	99.25	16.14	73.26	64.69
GLF318	20221660200	19997095200	98.89	0.03	97.59	92.8	35.51	133313968	132188969	99.16	14.25	71.89	61.91
GLF318-1	21740703300	21475199100	98.78	0.03	96.6	90.6	35.22	143167994	141700510	98.97	14.7	72.68	63.14
GLF319	22629246300	22376885400	98.88	0.03	97.44	92.45	35.67	149179236	147922660	99.16	15.4	72.92	63.36
GLF321	22437187800	22250979900	99.17	0.03	97.5	92.68	35.64	148339866	146955561	99.07	15.79	73.01	64.33
GLF322	21516501900	21323401500	99.1	0.03	97.35	92.32	35.73	142156010	140844546	99.08	14.86	72.83	63.44
GLF323	20933554200	20711155500	98.94	0.03	97.55	92.78	35.74	138074370	136718218	99.02	15.02	72.07	62.37
GLF323-1	22261429200	22028565900	98.95	0.03	97.5	92.72	35.56	146857106	145540401	99.1	15.67	72.32	63.22
GLF324	22127114400	21892320900	98.94	0.03	97.53	92.79	36.05	145948806	144733365	99.17	15.62	71.78	62.19
GLF325	22889834100	22651205100	98.96	0.03	97.48	92.66	35.53	151008034	149633001	99.09	15.86	72.67	63.74
GLF326	21628465800	21387429600	98.89	0.03	97.32	92.34	35.67	142582864	140911233	98.83	15.49	72.26	63.12
GLF328	21861675900	21688695900	99.21	0.03	97.39	92.49	35.76	144591306	142497334	98.55	15.32	72.99	64.17
GLF329	22093706700	21927940800	99.25	0.03	97.51	92.72	35.7	146186272	145002271	99.19	15.42	72.95	64.18
GLF330	21655981200	21422135700	98.92	0.03	97.47	92.62	35.5	142814238	141526296	99.1	15.47	72.29	63.01
GLF331	21685816200	21512598300	99.2	0.03	97.59	92.9	35.48	143417322	142180915	99.14	15.32	72.9	64.13
GLF332	21336471900	21157122600	99.16	0.03	97.41	92.48	35.97	141047484	139864812	99.16	15.41	72.94	63.94
GLF333	22102731900	21859688700	98.9	0.03	97.41	92.54	36.16	145731258	143770376	98.65	15.9	72.07	62.83
GLF333-1	21247605900	21024621600	98.95	0.03	97.23	92.08	35.98	140164144	138980079	99.16	15.09	72.73	63.02
GLF334	21461705700	21249267600	99.01	0.03	97.67	93.12	35.93	141661784	140379416	99.09	15.57	71.63	61.92
GLF329-1	22966098000	22784922000	99.21	0.03	97.27	92.19	35.91	151899480	150417444	99.02	15.95	73	64.34
GLF335	36254537100	35877309000	98.96	0.03	97.25	92.15	35.91	131352708	130228754	99.14	13.9	73.28	62.23
GLF336-1	21497134500	21285437400	99.02	0.03	97.41	92.47	35.59	141902916	140661909	99.13	15.15	72.21	62.82
GLF336-2	21665347200	21422428200	98.88	0.03	97.35	92.37	35.44	142816188	141650107	99.18	14.73	72.85	63.28
GLF337	21120644100	20889545400	98.91	0.03	97.47	92.66	35.53	139263636	137980348	99.08	14.77	72.1	62.15
GLF338-1	21284688300	21084394800	99.06	0.03	97.62	92.98	35.67	140562632	139373978	99.15	14.89	73.52	64.83
GLF338	22420985700	22202540100	99.03	0.03	97.44	92.58	35.64	148016934	146921270	99.26	15.81	74.04	65.9
GLF339	19949240700	19735800600	98.93	0.03	97.58	92.8	35.34	131572004	130507059	99.19	14.36	72.61	62.82
GLF340	20207098800	20015336100	99.05	0.03	97.44	92.51	35.61	133435574	132358532	99.19	14.68	71.76	61.62
GLF340-1	21832117200	21627093600	99.06	0.03	97.57	92.9	35.7	144180624	142975682	99.16	15.63	71.97	62.5
GLF341	21692525700	21489711600	99.07	0.03	97.5	92.72	36	143264744	142030492	99.14	15.69	71.84	62.15
GLF341-1	21330411300	21110763300	98.97	0.03	97.47	92.63	36.06	140738422	139522821	99.14	15.18	71.91	62.14
GLF342	21593575800	21359607000	98.92	0.03	97.53	92.83	36.16	142397380	141216318	99.17	15.69	72.89	62.07
GLF342-2	22145169000	21939881700	99.07	0.03	97.45	92.64	35.81	146265878	145101871	99.2	15.19	72.98	63.72
GLF343	20875257300	20669083200	99.01	0.03	97.44	92.59	35.91	137793888	136689206	99.2	14.82	71.71	61.84
GLF344	20528463300	20335469400	99.06	0.03	97.32	92.32	35.92	135569796	134498383	99.21	14.52	72.81	63.1
GLF345	22663639500	22486094400	99.22	0.03	97.47	92.59	35.72	149907296	148483665	99.05	14.94	72.91	63.69
GLF346	23427512700	23203281000	99.04	0.03	97.41	92.52	35.72	154688540	153155309	99.01	16.16	72.84	64.16
GLF347	24129963000	23937209700	99.2	0.03	97.29	92.23	35.62	159581398	158242327	99.16	16.34	73.44	65.09
GLF347-2	21254089800	21002745000	98.82	0.03	96.7	90.81	35.11	140018300	138811247	99.14	14.57	72.57	62.69
GLF347-1-1	23620626000	23350180500	98.86	0.03	97.34	92.38	35.97	155667870	152350305	97.87	16.27	72.77	63.89
GLF347-1-2	24491873700	24225561600	98.91	0.03	97.44	92.57	35.84	161503744	160118170	99.14	16.84	72.66	63.94
GLF348	22057065000	21833547300	98.99	0.03	97.39	92.47	35.98	145556982	144342965	99.17	15.85	71.8	62.2
GLF349	20585715000	20420323800	99.2	0.03	97.09	91.81	36.5	136135492	135027527	99.19	14.9	72.12	62.34
GLF349-1	19659573000	19502016900	99.2	0.03	97.4	92.47	36.25	130013446	128927348	99.16	14.27	72.3	62.32
GLF349-2	21816666300	21589676700	98.96	0.03	97.45	92.63	35.97	143931178	142669658	99.12	15.2	71.84	62.2
GLF350	22700386500	22465591200	98.97	0.03	97.37	92.41	35.8	149770608	148498613	99.15	16.03	72.03	62.57
GLF350-2-1	30738479100	30374477700	98.82	0.03	97.1	91.72	35.88	131209090	130116052	99.17	14.43	71.48	61.13
GLF350-2-2	26458402800	26201425500	99.03	0.03	97.43	92.55	36.22	174676170	173131236	99.12	17.73	71.76	62.92
GLF351	21938719200	21712305900	98.97	0.03	97.14	91.91	35.56	144748706	143488628	99.13	15.72	72.15	62.7
GLF352	22772430300	22577928900	99.15	0.03	97.16	91.96	35.74	150519526	149346977	99.22	16.02	73.09	64.43
GLF353	21232386000	20980188000	98.81	0.03	96.7	90.84	34.81	139867920	138547850	99.06	14.5	72.49	62.64
GLF354	24417186000	24177634800	99.02	0.03	97.27	92.2	35.67	161184232	159814953	99.15	16.56	72.97	64.44
GLF355	23783206500	23498316300	98.8	0.03	97.34	92.36	35.62	156655442	155341203	99.16	16.94	72.55	63.75
GLF356	21166077600	20966877300	99.06	0.03	97.34	92.36	35.8	139779182	138570145	99.14	14.96	72.52	62.97
GLF357	19872339300	19657899000	98.92	0.03	97.41	92.52	35.92	131052660	129790558	99.04	14.66	71.68	61.38
GLF358	21327718200	21119192100	99.02	0.03	97.45	92.59	35.73	140794614	139882590	99.35	14.14	75.74	68.19
GLF359	19976148900	19772160600	98.98	0.03	97.19	91.98	35.63	131814404	130744613	99.19	14.37	72.28	62.28
GLF360	21348723300	21126414600	98.96	0.03	97.47	92.69	35.59	140842764	139710702	99.2	14.93	72.46	62.91
GLF361	20786276400	20564001900	98.93	0.03	97.43	92.54	35.84	137093346	135416349	98.78	15.05	72.09	62.38
GLF362	20460021000	20227487700	98.86	0.03	97.34	92.37	35.7	134849918	133512244	99.01	14.78	72.23	62.49
GLF363	21541807500	21355937400	99.14	0.03	97.34	92.37	35.8	142372916	141272370	99.23	14.94	72.82	63.61
GLF364	21374652600	21149792400	98.95	0.03	97.58	92.88	35.87	140998616	139879624	99.21	15.58	72.05	62.5
GLF364-2	23096432100	22856223600	98.96	0.03	97.41	92.53	35.28	152374824	151119674	99.18	16.03	72.91	64.22
GLF365	20725632600	20522127600	99.02	0.03	97.36	92.4	35.73	136814184	135532036	99.06	15.22	72.46	63.11
GLF366	24377565600	24136501800	99.01	0.03	97.45	92.63	36.05	160910012	159527372	99.14	16.99	72.62	63.74
GLF367	21554040900	21358195800	99.09	0.03	97.43	92.59	36.61	142387972	139752094	98.15	15.12	72.83	63.43
GLF368	21355528500	21145781400	99.02	0.03	97.35	92.39	35.95	140971876	139715621	99.11	15.43	72.05	62.35
GLF368-2	20895023700	20686500900	99	0.03	97.5	92.73	35.81	137910006	136747564	99.16	15.07	72.03	62.1
GLF369	21310533000	21084715800	98.94	0.03	97.28	92.25	35.71	140564772	139516570	99.25	14.89	73.04	63.48
GLF370	20701425600	20503966200	99.05	0.03	97.32	92.33	35.97	136693108	135533473	99.15	14.42	72.81	62.93
GLF371	19815053700	19592912100	98.88	0.03	97.32	92.34	36.04	130619414	129329715	99.01	14.38	71.82	61.41
GLF371-1	21249645600	21045371100	99.04	0.03	97.23	92.13	35.75	140302474	139132690	99.17	14.97	72.79	63.27
GLF373	21921892200	21682513200	98.91	0.03	97.38	92.48	35.62	144550088	143266900	99.11	14.93	73.93	63.43
GLF373-2	24854070000	24573653400	98.87	0.03	97.41	92.52	35.74	163824356	162295657	99.07	17.24	72.62	64.1
GLF529	21088897200	20872750200	98.98	0.03	96.61	90.66	35.09	139151668	138079146	99.23	14.12	73.65	64.66
GLF530	21663326700	21434470500	98.94	0.03	97.25	92.12	36	142896470	141559780	99.06	15.19	72.15	62.59
Longjian1	22466849700	22218951300	98.9	0.03	97.23	92.09	35.61	148126342	146847513	99.14	15.72	72.45	63.2
Longjian2	20520950100	20330480100	99.07	0.03	97.33	92.34	35.84	135536534	134393080	99.16	15.09	72.1	62.62
HZMC1349	24572042400	24340226100	99.06	0.03	97.34	92.34	35.74	162268174	160811756	99.1	16.92	73.13	64.27
HZMC1349-2	20546892300	20336765700	98.98	0.03	97.12	91.89	35.89	135578438	134336251	99.08	15.09	72.14	62.29
HZMC1350	20151500400	19922190000	98.86	0.03	97.53	92.8	35.74	132814600	131606081	99.09	14.55	71.49	61
HZMC1352	20207601300	20029470600	99.12	0.03	97.5	92.72	36.3	133529804	132375388	99.14	14.78	71.75	61.41
HZMC1353	21926967000	21707894400	99	0.03	97.3	92.28	35.62	144719296	143328487	99.04	15.36	72.08	62.73
HZMC1353-2	21586321200	21381990900	99.05	0.03	97.71	93.18	35.51	142546606	141370303	99.17	15.26	71.87	62.43
HZMC1354	25178001900	24914557800	98.95	0.03	97.21	92.06	35.59	166097052	164542734	99.06	17.52	72.53	64.07
HZMC1355	28729092600	28439865000	98.99	0.03	97.22	92.09	35.41	189599100	187965758	99.14	18.93	72.81	64.9
HZMC1356	23171207100	22909590900	98.87	0.03	97.32	92.31	35.55	152730606	151244039	99.03	15.82	72.13	62.94
HZMC1357	22199913600	21944342400	98.85	0.03	97.28	92.22	35.66	146295616	144916586	99.06	15.61	72.35	63.39
HZMC1358	21119421900	20896856100	98.95	0.03	97.57	92.84	35.59	139312374	137628471	98.79	15.1	72.02	62.39
HZMC1362	22542300300	22321828800	99.02	0.03	97.53	92.78	35.55	148812192	146937333	98.74	15.76	72.52	63.26
HZMC1362-1	20240970000	20050276800	99.06	0.03	97.69	93.12	35.6	133668512	132437178	99.08	13.78	71.53	60.85
HZMC1363	23050270200	22791303000	98.88	0.03	97.34	92.36	35.73	151942020	150568846	99.1	15.64	72.08	62.88
HZMC1364	20620193100	20406469800	98.96	0.03	97.31	92.31	35.61	136043132	134806994	99.09	14.59	71.73	61.82
HZMC1364-1	20398821000	20185268400	98.95	0.03	97.35	92.39	35.68	134568456	132904894	98.76	14.64	71.64	61.7
HZMC1365	21355562100	21147721800	99.03	0.03	97.34	92.37	35.64	140984812	139609423	99.02	15.17	71.8	61.99
HZMC1366	22256711400	22017780300	98.93	0.03	97.12	91.88	35.55	146785202	145257005	98.96	15.53	72.36	63.21
HZMC1366-2	20608162500	20406169800	99.02	0.03	97.14	91.96	35.71	136041132	134643748	98.97	14.75	71.99	62.15
HZMC1367	20887590000	20651388000	98.87	0.03	97.39	92.47	35.81	137675920	135613356	98.5	14.7	71.88	62.13
HZMC1368	24187035600	23927642100	98.93	0.03	97.44	92.59	35.62	159517614	158112759	99.12	16.57	72.64	63.97
HZMC1369	22903100400	22647282000	98.88	0.03	97.4	92.51	35.62	150981880	149231659	98.84	15.84	72.22	63.17
HZMC1370	20570032500	20367320700	99.01	0.03	97.31	92.32	35.72	135782138	134540508	99.09	14.74	71.93	62.09
HZMC1371	24449571600	24158458800	98.81	0.03	97.29	92.25	35.58	161056392	159532934	99.05	16.51	72.78	64.31
HZMC1372	20743684200	20517926100	98.91	0.03	97.39	92.5	35.59	136786174	135386743	98.98	14.72	72.04	62.06
HZMC1374	19713392700	19504299300	98.94	0.03	97.25	92.19	35.92	130028662	128703799	98.98	14.07	72.89	61.51
HZMC1375	20520146100	20313804000	98.99	0.03	97.42	92.55	35.69	135425360	133890469	98.87	15.06	71.57	61.62
HZMC1376	21012910200	20761926600	98.81	0.03	97.25	92.2	35.43	138412844	136805901	98.84	14.91	72.11	62.63
HZMC1377	22055028600	21823369200	98.95	0.03	97.31	92.31	35.54	145489128	144171965	99.09	15.04	71.89	62.26
HZMC1378	22068342600	21809157600	98.83	0.03	97.25	92.19	35.54	145394384	143970299	99.02	15.49	72.79	63.28
HZMC1379	23840644500	23609493300	99.03	0.03	97.25	92.19	35.42	157396622	155683433	98.91	16.52	72.32	63.52
HZMC1380	22045690500	21791756100	98.85	0.03	97.19	92.04	35.91	145278374	143958051	99.09	15.13	72.29	62.69
HZMC1381	27549707100	27253323900	98.92	0.03	97.3	92.27	35.69	181688826	179581338	98.84	18.13	73.9	65.42
HZMC1382	21845141100	21633991500	99.03	0.03	97.1	91.85	35.91	144226610	142880786	99.07	15.08	72.95	63.63
HZMC1382-1	20532626100	20292868200	98.83	0.03	97.01	91.68	35.59	135285788	133939751	99.01	14.6	72.17	62.18
HZMC1382-2	20447736300	20231075400	98.94	0.03	97.18	92.05	35.83	134873836	133608153	99.06	14.63	72.33	62.19
HZMC1383	20563463700	20373575700	99.08	0.03	97.37	92.44	35.63	135823838	134455038	98.99	14.72	72.1	62.45
HZMC1383-2	21068715300	20833534500	98.88	0.03	97.09	91.86	35.51	138890230	137511784	99.01	15.02	72.32	62.84
HZMC1384	21896156100	21662820300	98.93	0.03	97.16	91.97	35.41	144418802	143062526	99.06	15.12	72.03	62.35
HZMC1385	20057544000	19820718900	98.82	0.03	97.26	92.2	35.59	132138126	130306733	98.61	13.99	72.09	61.63
HZMC1386	21110608800	20873114400	98.87	0.03	97.22	92.13	35.57	139154096	137794170	99.02	14.7	72.99	62.81
HZMC1387	38242274100	37792046700	98.82	0.03	97.25	92.05	35.52	130656036	129479221	99.1	13.68	71.6	60.97
HZMC1388	23266070700	23004128100	98.87	0.03	97.23	92.12	35.45	153360854	151973624	99.1	15.99	72.2	62.94
HZMC1389	20071114500	19875164400	99.02	0.03	97.37	92.47	36.01	132501096	131326544	99.11	14.35	73.24	62.35
HZMC1477	20653504200	20419523700	98.87	0.03	97.4	92.37	35.59	136130158	134897970	99.09	14.46	71.82	61.59
HZMC1479	21372073800	21165384600	99.03	0.03	97.5	92.55	35.67	141102564	140052071	99.26	14.35	73.3	64.31
HZMC1480	21314790600	21091130700	98.95	0.03	97.47	92.56	35.95	140607538	139212859	99.01	14.98	72.11	62.17
HZMC1481	20674823100	20442954300	98.88	0.03	97.31	92.34	35.78	136286362	135046843	99.09	14.67	72.04	62.2
HZMC1482	20738642400	20497835700	98.84	0.03	97.27	92.27	35.76	136652238	135360096	99.05	14.55	72.12	62.11
HZMC1483	19728652800	19524722400	98.97	0.03	97.34	92.38	35.58	130164816	128924131	99.05	14.1	71.88	61.57
HZMC1484	21488101800	21263267100	98.95	0.03	97.28	92.26	35.56	141755114	140224225	98.92	15.35	72.02	62.59
HZMC1485	25053127500	24777094800	98.9	0.03	97.15	91.95	35.36	165180632	163570423	99.03	16.37	73.44	64.48
HZMC1486	20544990900	20317163100	98.89	0.03	97.6	92.79	35.39	135447754	134172762	99.06	14.53	71.78	61.64
HZMC1487	21404729700	21176450400	98.93	0.03	97.58	92.79	35.44	141176336	139790808	99.02	14.86	72.1	62.49
HZMC1488	21087528000	20866746900	98.95	0.03	97.38	92.35	35.67	139111646	137622947	98.93	14.87	71.56	61.39
HZMC1489	21954798600	21719646900	98.93	0.03	97.38	92.31	36.02	144797646	143112331	98.84	15.28	72	62.24
HZMC1490	21055472400	20811977400	98.84	0.03	97.44	92.5	35.73	138746516	137547928	99.14	14.67	73.57	62.11
HZMC1491	21353447100	21129216600	98.95	0.03	97.63	92.87	35.58	140861444	139488609	99.03	15.03	71.61	61.42
HZMC1492	20776690200	20538481500	98.85	0.03	97.3	92.1	35.57	136923210	135603718	99.04	14.27	71.77	61.33
HZMC1493	21027942900	20796486600	98.9	0.03	97.48	92.6	35.48	138643244	137295781	99.03	14.81	71.86	61.66
HZMC1494	21027960000	20787723900	98.86	0.03	97.33	92.17	35.43	138584826	137306537	99.08	14.41	71.88	61.76
HZMC1535	21706517100	21474462600	98.93	0.03	97.42	92.47	35.68	143163084	141588477	98.9	15.09	73.19	62.61
HZMC1535-1	20848357500	20618701500	98.9	0.03	97.69	93.09	35.49	137458010	136242411	99.12	14.52	73.58	63.11
HZMC1536	20822493600	20604228600	98.95	0.03	97.24	92.03	35.51	137361524	136043549	99.04	14.57	71.87	61.67
