# Supplementary material for: Genome wide association analysis for biomass related traits in common vetch (Vicia sativa L.)
Source: Front Plant Sci. 2025 Sep 29;16:1647985. doi: 10.3389/fpls.2025.1647985 (PMC12515951; doi:10.3389/fpls.2025.1647985)
Supplement: Supplementary file 7 [file Table6.xlsx]

## Sheet: Table S5
Table S6 The primers used for the qRT-PCR of the candidate gene for common vetch biomass related traits
QTL	Gene id	Chromosome	Position (Mb)	Forward primer	Reverse primer	Annotation
qDW6.1	jg493	6	7.53468	GACAGCGACAACGACTTTCA	ACCACTGCTCCTCGAAATGA	Ethylene-responsive transcription factor
qFW1.1	jg38331	1	15.3632	GATAACAACCGGCCACCATC	CAACTCCAACCCTACACCCT	ABC transporter C family member 8
qFW1.1	jg38379	1	16.1546	TCAACGCAACGCTTGATCTT	AGCACTCGATTTGAGGACCA	Ethylene- responsive transcription factor
qFW4.2	jg35546	4	211.909	GTGGCTGCAATGTTCTAGGG	GCATCAGCTTCTTGAGCCAT	Cytokinin riboside5'- monophos phatephosphoribohydrolase
QPFW1.1	jg37885	1	6.1327	TGGAAGGTGATGCCCTGAAT	AGATCAACACGGGTCACACT	BRASSINOS TEROIDINSENSITIVE1-associated receptorkinase
QPFW1.2	jg40897	1	75.6588	TCAACGCAACGCTTGATCTT	AGCACTCGATTTGAGGACCA	XENLASigmanon-opioidintracellular receptor
QPFW2.1	jg4542	2	2.64774	AGTGAGGTGGAGATTGGTGA	ACCAGGAAAGCAAAGATGGC	Cytokininhy droxylase
QPFW2.2	jg5441	2	22.7649	GCCACTAGGTTCGCTCAAAG	ATAATCGGAGTCGTGGCACT	Serine/threonine-proteinphosphatase7longformhomolog
QPFW4.1	jg28336	4	33.0855	CTTGATGAATTCGGCCAGCA	GATTGAGAGGAGGCGATCCA	CellulosesynthaseAcatalyticsubunit2
QPFW4.2	jg36211	4	227.683	ACAACATCAGGGAGTGAGCA	CAGCATGGCTCTTCAGTTCC	ProteinCELLULOSESYNTHASEINTERACTIVE
qPH1.1	jg41157	1	82.193	GACTATACCCACCAGCACCA	TCATCCACGAACCTCTCTGG	Cytokininhydroxylase
qPH3.1	jg52548	3	175.224	GTCATCAGCTTCAGCGTTGT	CACACGTCTCCTCCTTCGTA	AbscisicacidreceptorPYL
qPH3.1	jg53159	3	189.162	CTACGACCCGGATTCAGCTA	CAATTGCCACACGTTGCTTC	ABCtransporterBfamilymember
qPH3.2	jg54309	3	213.791	TCACCACCATCTAGCTGTCTC	AAAGGCAGCACGGTCTTCTC	F-boxprotein
qPH4.1	jg29235	4	51.1918	ACAAGCACAAACCCACATCC	CAGGACTTGCTAGCATCACG	Abscisicacid8'-hydroxylase
qPH4.2	jg35082	4	201.688	ATTGCCTTGCCAGGTGGATA	TAATATGACGGGCAGCTGGT	Cytokininriboside5'-monophosphatephosphoribohydrolase
qPH5.1	jg20144	5	238.316	AGGATGGTGCCACTGATGAA	GAGTTCCATGCTCACCAACC	ABCtransporterBfamilymember
qPH5.1	jg20169	5	238.696	TGTCCTAATTCGCAACCACT	AGCTCTTGTGATCTTCAGCCT	Auxin-responsiveprotein
qPH6.1	jg4047	6	144.313	GCTTGGAACCTACGAAACCG	CACGGCACTCTTCAAAGCAT	Ethylene-responsivetranscriptionfactor
