# Supplementary material for: Genome wide association analysis for biomass related traits in common vetch (Vicia sativa L.)
Source: Front Plant Sci. 2025 Sep 29;16:1647985. doi: 10.3389/fpls.2025.1647985 (PMC12515951; doi:10.3389/fpls.2025.1647985)
Supplement: Supplementary file 8 [file Table7.xlsx]

## Sheet: Sheet1
Table S7 The SNPs located nearly the candidate genes for biomass related traits in common vetch
Candidate gene	rs#	alleles	chrom	pos	GLF294	GLF295	GLF295-1	GLF296	GLF297	GLF298	GLF299	GLF300	GLF300-1	GLF301	GLF302	GLF303	GLF303-1	GLF304	GLF304-1	GLF305	GLF306	GLF307	GLF308	GLF309	GLF309-1	GLF310	GLF310-1	GLF311	GLF312	GLF313	GLF314	GLF315	GLF315-1	GLF316	GLF317	GLF318	GLF318-1	GLF319	GLF321	GLF322	GLF323	GLF323-1	GLF324	GLF325	GLF326	GLF328	GLF329	GLF329-1	GLF330
jg37885	rs27618	NA	Chr1	6049937	AA	AA	AA	AA	AA	CC	NN	AA	AA	AA	AA	AA	AA	AA	AA	CC	AA	AA	AA	AA	NN	AA	AA	AA	AA	AC	AA	AA	AA	CC	AA	AA	AA	AA	AA	AA	NN	AA	AA	AA	AA	AA	AA	AA	AA
	rs26436	NA	Chr1	6149446	TT	NN	TT	CC	CC	CC	CC	CC	NN	CC	CC	CC	CC	CC	TT	CC	NN	CC	CC	NN	CC	CC	CC	CC	CT	CC	CC	CC	CC	CC	CC	CC	CC	CC	CC	CC	CC	CC	CC	CC	CC	CC	CC	CC	CC
	rs53758	NA	Chr1	6163836	GG	GG	GG	GG	GG	GG	GG	GG	GG	NN	NN	AA	NN	AA	GG	GG	GG	GG	GG	GG	GG	GG	GG	GG	GG	GG	GG	GG	GG	GG	NN	AA	AA	AA	GG	GG	AA	AA	GG	GG	GG	GG	NN	GG	GG
	rs15427	NA	Chr1	6183401	CC	NN	CC	CC	CC	TT	CC	TT	TT	CC	CC	NN	CC	CC	NN	TT	NN	CC	CT	CC	TT	CC	CC	CC	CC	CC	CC	CC	CC	TT	CC	CC	CC	CC	CC	CC	CC	CC	CC	CC	TT	CC	CC	CC	CC
	rs18604	NA	Chr1	6183910	CC	CC	CC	CC	CC	CC	CC	TT	TT	CC	CC	CC	CC	CC	CC	CC	TT	CC	CC	CC	CC	CC	CC	CC	CC	CC	CC	CC	CC	CC	CC	TT	NN	CC	CC	CC	CC	CC	CC	CC	CC	CC	TT	CC	CC
	rs29238	NA	Chr1	6233077	GG	GG	GG	GG	NN	GG	GG	GG	GG	GG	GA	GG	GG	GG	GG	GG	GG	GG	GG	GG	GG	NN	GG	GG	GG	GG	GG	GG	GG	GG	GG	GA	GA	GA	GG	GG	GA	GA	GG	GG	GG	GG	GA	GG	GG
jg38331	rs78139	NA	Chr1	15329384	CC	CC	CC	CC	CC	TT	TT	TT	TT	TT	TT	TT	TT	TT	TT	TT	TT	TT	TT	TT	TT	TT	TT	TT	TC	TT	TC	TT	TT	TT	NN	TT	TT	TT	CC	CC	TT	TT	NN	TT	TT	CC	CC	TT	CC
	rs23229	NA	Chr1	15352212	AA	AA	AA	AA	AA	AA	AA	AA	AA	NN	AA	AA	AA	AA	AA	AA	AA	AA	NN	AG	AA	NN	AA	AA	AA	AA	AA	AG	AG	AA	AG	AA	AA	AA	AA	AA	AA	AA	AA	AA	AA	AA	AA	AG	AG
	rs4964	NA	Chr1	15352866	AA	AC	AC	AA	AA	NN	AA	AA	AA	AA	AA	AA	AA	AA	AA	NN	AA	AC	AA	AA	AA	AA	AA	AA	AA	AA	AA	NN	NN	AA	AA	AA	AA	AA	AA	AA	AA	AA	AA	AA	AA	AC	AA	AA	AC
	rs61518	NA	Chr1	15354971	GG	NN	GG	GG	GA	GG	GG	GG	GG	NN	GA	GA	GG	GG	GG	GG	GG	GG	GG	GA	GG	GG	GG	GA	GG	GG	GG	GA	GG	GG	GG	GG	GG	GG	GA	GA	GG	GA	GG	GG	NN	GG	GA	GA	GA
	rs99525	NA	Chr1	15357529	NN	CC	CC	CC	NN	NN	NN	TC	TC	NN	CC	NN	TC	TC	TC	CC	TC	TC	TC	CC	CC	TC	TC	TC	TC	TC	CC	CC	CC	CC	TC	TC	TC	TC	CC	CC	TC	TC	TC	TC	CC	CC	NN	CC	CC
	rs66838	NA	Chr1	15379247	CC	CC	NN	CC	CC	CC	CC	TT	TT	CC	CC	TT	TT	TT	TT	CC	TT	CC	TC	CC	CC	TC	TT	TT	TC	TT	CC	CC	CC	CC	TT	TT	TT	TT	CC	CC	TT	TT	TT	TT	CC	CC	CC	NN	CC
	rs20676	NA	Chr1	15383353	AA	AA	AA	AA	NN	AA	AA	NN	AA	AA	GG	AA	AA	AA	AA	AA	AA	AA	AA	AA	AA	AA	AA	AA	AA	AA	AA	AA	AA	AA	AA	NN	AA	AA	AA	AA	AA	AA	AA	AA	NN	AA	AA	NN	AA
	rs66207	NA	Chr1	15384547	CC	CC	CC	CC	CC	CC	CC	NN	CC	NN	CC	CC	CC	CC	CC	CC	CC	CC	CC	TT	CC	CC	CC	CC	CC	CC	CC	CC	CC	CC	CC	CC	CC	CC	CC	CC	CC	CC	CC	CC	CC	CC	CC	CC	CC
jg38379	rs56953	NA	Chr1	16132899	TC	NN	CC	TC	TC	NN	TC	TT	TT	TC	TT	TT	TT	TT	TT	TC	TC	TC	NN	TT	TC	TC	TT	TT	TT	TC	TC	TC	TC	NN	TT	TT	TT	TC	TC	TT	NN	TC	NN	TT	TC	TC	TC	TC	TT
	rs55045	NA	Chr1	16134567	GG	GG	GG	GG	NN	AA	GG	GG	GG	NN	GG	NN	GG	GG	GG	AA	NN	GG	GG	GG	NN	GG	GG	GG	GG	NN	GG	GG	GG	NN	GG	GG	GG	GA	GG	GG	GG	GG	GA	GG	GG	GG	GG	GG	GG
	rs46465	NA	Chr1	16136564	AA	AA	AA	AA	AA	AA	AA	GG	GG	AA	GG	AA	NN	NN	AA	AA	AA	AA	GG	NN	AA	GA	GG	GG	GA	AA	AA	AA	AA	AA	GG	GG	GG	AA	AA	AA	AA	AA	NN	GG	AA	AA	AA	AA	NN
	rs79663	NA	Chr1	16192577	TT	TT	TT	TT	TT	TT	CC	CC	NN	CC	CC	TT	TT	TT	CC	TT	TT	NN	TT	CC	TT	TT	TT	TT	TT	CC	TT	TT	TT	TT	TT	NN	NN	TT	TT	TT	TT	TT	TT	TT	TT	TT	TT	TT	TT
	rs5886	NA	Chr1	16223283	AA	AA	AA	AA	AA	AA	AA	AA	AA	AA	AA	AA	AA	AA	AA	AA	AA	AA	GG	AA	AA	AA	AA	AA	AA	AA	AA	AA	AA	AA	AA	GG	GG	AA	AA	AA	AA	AA	NN	AA	AA	AA	AA	AA	AA
	rs3353	NA	Chr1	16225500	GG	GG	GG	GG	GG	GG	GG	GG	NN	GG	GG	GG	GG	NN	NN	GG	GG	GG	GG	GG	GG	AA	AA	AA	AA	GG	NN	AA	AA	NN	AA	GG	GG	GA	GG	GG	AA	AA	GG	AA	AA	GG	GG	NN	GG
	rs15849	NA	Chr1	16229396	GG	GG	NN	GG	GG	AA	AA	AA	AA	AA	AA	AA	AA	AA	GG	AA	NN	AA	AA	AA	AA	GG	GG	GG	GG	GG	GG	GG	GG	NN	GG	AA	AA	AG	GG	GG	GG	GG	AA	GG	GG	GG	GG	GG	GG
	rs69616	NA	Chr1	16229522	CC	CC	CC	CC	CC	CC	CC	CC	CC	CC	CC	CC	CC	CC	CC	CC	CC	CC	CC	NN	CC	TT	TT	TT	CT	CC	CT	TT	TT	CC	TT	CC	CC	NN	CC	CC	TT	TT	CC	CT	TT	CC	CC	CC	CC
	rs52754	NA	Chr1	16244334	AA	AA	AA	NN	AA	CC	CC	CC	CC	CC	CC	CC	CC	CC	CC	CC	CC	CC	CC	CC	CC	CC	CC	CC	CA	NN	CA	CC	CC	CC	CC	NN	CC	CC	AA	AA	CC	CC	CC	CC	NN	AA	AA	AA	AA
jg53159	rs21051	NA	Chr3	189173690	CC	AA	AA	AA	NN	AA	AA	AA	AA	AA	CC	CC	NN	CC	AA	AA	AA	NN	AA	AA	AA	CA	CC	AA	CA	CC	AA	AA	AA	AA	AA	AA	AA	CC	AA	AA	CC	CC	AA	AA	AA	AA	AA	AA	AA
	rs19832	NA	Chr3	189188191	AA	GG	NN	GG	AA	GG	GG	GG	GG	GG	AA	AA	AA	AA	GG	GG	GG	GG	GG	GG	GG	AG	AA	NN	AG	AA	GG	GG	GG	GG	GG	GG	GG	AA	GG	GG	AA	AA	GG	GG	GG	GG	GG	GG	GG
	rs33554	NA	Chr3	189189360	CC	CC	CC	CC	CC	NN	CC	TT	TT	CC	CC	CC	CC	CC	TT	TT	TT	TT	TT	TT	TT	CC	CC	CC	CC	CC	CC	CC	CC	TT	CC	TT	TT	CC	CC	CC	CC	CC	TT	TT	TT	CC	CC	TT	CC
	rs59720	NA	Chr3	189191259	TT	TT	TT	TT	TT	CC	TT	CC	NN	TT	TT	TT	TT	TT	NN	CC	CC	CC	CC	CC	CC	TT	TT	TT	TT	TT	TT	TT	TT	CC	TT	CC	CC	TT	TT	TT	TT	TT	CC	CC	CC	TT	TT	CC	TT
	rs12483	NA	Chr3	189192509	CC	AA	AA	AA	CC	CC	AA	CC	CC	AA	CC	CC	CC	CC	CC	CC	CC	CC	CC	CC	CC	NN	CC	AA	CA	CC	AA	AA	AA	CC	AA	CC	NN	CC	AA	AA	CC	CC	CC	CC	CC	AA	AA	CC	AA
	rs63214	NA	Chr3	189193332	GG	GG	GG	GG	GG	AA	GG	AA	AA	GG	NN	GG	GG	GG	AA	AA	AA	AA	AA	AA	AA	GG	GG	GG	GG	GG	GG	GG	GG	AA	GG	AA	AA	GG	GG	GG	GG	GG	NN	AA	AA	GG	GG	AA	GG
	rs79910	NA	Chr3	189200269	AA	NN	GG	GG	AA	GG	GG	GG	GG	GG	AA	AA	AA	AA	GG	GG	GG	GG	GG	GG	GG	AG	AA	GG	AG	AA	GG	GG	NN	GG	GG	GG	GG	AA	GG	GG	AA	AA	GG	GG	GG	GG	GG	GG	GG
	rs41945	NA	Chr3	189220976	TT	GG	GG	GG	GG	GG	GG	GG	GG	GG	GT	GT	TT	TT	GG	GG	NN	NN	GG	GG	GG	GT	TT	GG	GT	GT	GG	GG	GG	GG	GG	GG	GG	GT	GG	GG	GT	GT	GG	GG	GG	GG	GG	GG	GG
	rs68295	NA	Chr3	189222451	AA	GG	GG	GG	GG	GG	GG	NN	GG	GG	NN	AA	AA	AA	GG	GG	NN	GG	GG	GG	GG	NN	AA	GG	GA	AA	GG	GG	GG	GG	GG	GG	GG	AA	GG	GG	NN	NN	GG	GG	GG	GG	GG	GG	GG
	rs24289	NA	Chr3	189233770	CC	CC	CC	CC	CC	TT	CC	NN	TT	CC	CC	CC	CC	CC	TT	TT	TT	TT	TT	TT	NN	NN	CC	CC	CC	CC	CC	CC	CC	TT	CC	TT	NN	CC	CC	CC	CC	CC	TT	TT	TT	CC	CC	NN	NN
	rs31299	NA	Chr3	189258157	AA	AA	AA	AA	NN	GG	AA	NN	NN	AA	NN	AA	AA	AA	GG	GG	NN	NN	GG	GG	NN	AA	AA	AA	AA	AG	AA	AA	AA	NN	AA	GG	GG	NN	AA	AA	AA	AA	NN	GG	GG	AA	AA	GG	AA
	rs11723	NA	Chr3	189259858	AA	GG	GG	GG	NN	GG	GG	GG	GG	GG	AA	NN	AA	AA	GG	GG	GG	GG	GG	GG	GG	AG	AA	GG	AG	AG	GG	GG	GG	GG	GG	GG	GG	AA	GG	GG	AG	AA	GG	GG	GG	GG	GG	GG	GG
	rs10156	NA	Chr3	189290247	CC	NN	CC	CC	CC	CC	CC	CC	CC	CC	CT	CC	CC	CC	CC	CC	CC	CC	CC	CC	CC	NN	CC	NN	CC	CC	CC	CC	NN	CC	NN	CC	CC	CT	CC	NN	CC	CC	CC	CC	CC	CC	CC	CC	CC
	rs26349	NA	Chr3	189302116	CC	CC	CC	CC	CC	AA	CC	AA	NN	CC	CC	CC	NN	CC	NN	AA	AA	NN	AA	AA	AA	CC	NN	CC	CC	AA	NN	CC	CC	AA	CC	AA	AA	CC	CC	CC	CC	CC	AA	AA	AA	CC	CC	AA	CC
	rs58523	NA	Chr3	189342924	NN	GG	GG	GG	GG	AA	NN	AA	AA	GG	GG	GG	GG	GG	AA	AA	AA	AA	AA	GG	AA	GG	GG	GG	GG	AA	GG	GG	GG	AA	GG	AA	AA	GG	GG	GG	GG	GG	AA	AA	AA	GG	NN	AA	GG
	rs41249	NA	Chr3	189378082	TT	TT	TT	TT	TT	GG	TT	GG	GG	TT	TT	TT	TT	TT	GG	GG	GG	NN	GG	TT	GG	TT	TT	TT	TT	TG	TT	TT	TT	GG	TT	GG	GG	TT	TT	TT	TT	TT	GG	GG	GG	TT	TT	GG	TT
	rs60364	NA	Chr3	189386403	NN	GG	GG	GG	NN	AA	GG	AA	AA	GG	GG	GG	NN	GG	GG	AA	GA	NN	GA	GG	AA	GG	GG	GG	GG	GG	NN	GG	GG	AA	GG	GG	GG	GG	GG	GG	GG	GG	GG	GG	GG	GG	GG	GG	GG
	rs68812	NA	Chr3	189396145	NN	TT	NN	TT	CC	TT	TT	TT	TT	TT	CC	NN	CC	CC	TT	TT	TT	TT	TT	TT	TT	CT	CC	TT	TT	CT	TT	TT	TT	TT	TT	TT	TT	TT	TT	TT	TT	TT	NN	TT	TT	TT	TT	TT	TT
	rs11730	NA	Chr3	189396835	AA	AA	AA	AA	GG	AA	AA	NN	AA	AA	GG	GG	GG	GG	NN	AA	AA	AA	AA	AA	AA	GA	GG	AA	AA	GA	AA	AA	NN	AA	AA	AA	AA	AA	AA	AA	AA	AA	AA	AA	AA	AA	AA	AA	AA
	rs2422	NA	Chr3	189396973	GG	GG	GG	GG	AA	GG	GG	GG	GG	GG	AA	NN	AA	AA	GG	GG	GG	GG	GG	GG	GG	AG	AA	GG	GG	AG	GG	GG	GG	GG	GG	GG	GG	GG	GG	GG	GG	GG	GG	GG	GG	GG	GG	GG	GG
	rs81032	NA	Chr3	189402667	NN	CC	CC	CC	NN	NN	CC	CC	CC	CC	TT	TT	TT	NN	CC	CC	CC	CC	CC	CC	CC	TC	TT	CC	CC	NN	CC	CC	CC	CC	CC	CC	CC	CC	CC	CC	CC	CC	CC	CC	CC	CC	CC	CC	CC
	rs75745	NA	Chr3	189432543	AA	AA	AA	AA	GG	GG	AA	GG	GG	AA	GG	GG	GG	GG	GG	GG	GG	GG	GG	AA	GG	GA	NN	AA	AA	GG	AA	AA	AA	GG	AA	GG	NN	GG	AA	AA	GG	GG	GG	GG	GG	AA	AA	GG	AA
	rs8930	NA	Chr3	189445233	TT	TT	TT	TT	TT	TT	TC	TT	TT	TT	TT	TT	TT	TT	TT	TT	TT	TT	TT	TT	TT	TT	TT	TT	TT	TT	TT	TT	TT	TT	TT	TT	TT	TT	TC	TC	TT	TT	TC	TC	TT	TT	NN	TT	NN
jg40897	rs8612	NA	Chr1	75668640	AA	AA	AA	AA	AA	GG	AA	GG	GG	NN	AA	AA	AA	AA	AA	GG	GG	AA	NN	NN	NN	AA	GG	AA	AA	AA	AA	NN	AA	GG	AA	GG	GG	AA	AA	AA	AA	AA	AA	GG	NN	AA	AA	AA	AA
	rs77468	NA	Chr1	75670919	NN	GG	GG	GG	GG	AA	GG	NN	AA	GG	GG	GG	GG	GG	GG	AA	AA	GG	NN	GG	AA	GG	AA	GG	GG	NN	GG	GG	NN	AA	GG	AA	NN	GG	GG	GA	GG	GG	GG	AA	GG	GG	GG	GG	GG
	rs80484	NA	Chr1	75704729	GG	GG	GG	GG	GG	AA	NN	GG	GG	GG	GG	GG	NN	GG	NN	AA	AA	GG	GG	GG	AA	GG	AA	GG	GG	GG	GG	GG	GG	AA	GG	NN	AA	GG	GG	GG	GG	GG	GG	AA	GG	GG	GG	GG	GG
	rs4690	NA	Chr1	75706294	AA	AA	AA	AA	AA	GG	AA	AA	AA	AA	AA	AA	AA	AA	AA	GG	GG	AA	AA	AA	GG	AA	NN	AA	AA	AA	AA	AA	AA	GG	AA	GG	NN	AA	AA	AA	AA	AA	AA	GG	AA	AA	AA	AA	AA
	rs95248	NA	Chr1	75707939	CC	TT	TT	CC	CC	CC	TT	CC	NN	NN	TT	TT	NN	TT	TT	CC	CC	TT	CC	TT	CC	CT	CC	CC	CC	CC	CC	CC	CC	CC	CC	CC	CC	TT	CC	CC	TT	TT	TT	CC	CC	CC	CC	TT	CC
	rs14395	NA	Chr1	75708766	GG	GG	GG	GG	GG	TT	GG	GG	GG	GG	NN	GG	GG	GG	GG	NN	TT	GG	GG	GG	TT	NN	NN	GG	GG	GG	GG	GG	GG	TT	GG	TT	TT	GG	GG	GG	GG	GG	GG	TT	GG	GG	GG	GG	GG
	rs81013	NA	Chr1	75710172	TT	NN	AA	TT	TT	TT	AA	TT	TT	AA	AA	AA	AA	AA	AA	TT	TT	AA	TT	AA	TT	TA	TT	TT	TT	TT	TT	TT	TT	TT	TT	TT	TT	AA	TT	TT	NN	AA	AA	TT	TT	TT	TT	AA	TT
jg41157	rs98472	NA	Chr1	82163935	GG	GG	GG	AA	AA	NN	GG	GG	GG	NN	GG	GG	GG	GG	GG	GG	NN	GG	GG	GG	GG	GG	NN	GG	GG	GG	AG	GG	GG	GG	GG	GG	GG	GG	AA	NN	GG	GG	GG	GG	GG	AA	GG	GG	AA
	rs54167	NA	Chr1	82194221	GG	GA	GA	GG	GG	GG	GG	GG	NN	GG	GG	GG	GG	GG	GG	GG	GG	GG	GG	GA	GG	GG	GG	GG	GG	GG	GG	GG	GG	GG	GG	NN	AA	GG	GG	GG	GG	GA	GG	GG	GG	GG	GG	GG	GG
	rs25115	NA	Chr1	82194281	CC	CG	CG	CC	CC	CC	CC	CC	NN	CC	CC	CC	CC	CC	CC	CC	CC	CC	CG	CG	CC	CC	CC	CC	CC	CG	CC	CC	CC	CC	CC	NN	NN	NN	CC	CC	CC	NN	CC	CC	CC	CC	CC	CC	CC
	rs16332	NA	Chr1	82196358	TT	TT	TT	CC	CC	TT	TT	TT	TT	TT	TT	TT	TT	TT	TT	TT	TT	TT	TT	TT	TT	TT	TT	TT	TT	TT	CT	TT	TT	TT	TT	TT	TT	TT	CC	CC	TT	TT	TT	TT	TT	CC	TT	TT	CC
	rs45810	NA	Chr1	82198294	GT	GT	GT	GG	GG	GT	GT	GT	GT	GT	NN	GT	NN	GT	GT	GT	NN	GT	GT	GT	GT	GT	GT	GT	GT	GT	GT	TT	GT	GT	GT	GT	GT	GT	GG	GG	GT	NN	GT	GT	GT	GG	GT	GG	GG
	rs12762	NA	Chr1	82199930	AA	AA	AA	CC	CA	AA	AA	AA	AA	AA	AA	AA	AA	AA	AA	AA	AA	AA	AA	AA	AA	AA	AA	AA	NN	AA	CA	AA	NN	AA	AA	AA	NN	AA	CC	CC	AA	AA	AA	AA	AA	NN	AA	AA	CC
jg4542	rs35624	NA	Chr2	2629072	TT	TT	TT	TT	TT	TT	TT	TT	TT	TT	TT	TT	TT	TT	TT	TT	TT	TT	TT	TT	TT	TT	TT	TT	TT	TT	TT	TT	NN	TT	TT	TT	TT	TT	TT	TT	TT	TT	TT	TT	TT	TT	TT	TT	TT
	rs1708	NA	Chr2	2636326	GG	AA	AA	GG	GG	AA	GG	AA	AA	GG	AA	GG	GG	GG	GG	AA	AA	GG	AA	AA	AA	GG	GG	GG	GG	AA	GG	GG	GG	AA	GG	GG	GG	AA	NN	GG	AA	AA	GG	GG	GG	GG	NN	AA	GG
	rs23873	NA	Chr2	2647553	AA	AA	AA	AA	AA	TT	AA	TT	NN	NN	TT	AA	AA	AA	AA	TT	AA	AA	TT	AA	TT	AA	AA	AA	AA	AA	AA	AA	AA	TT	AA	AA	AA	AA	AA	AA	NN	AA	AA	AA	AA	AA	NN	AA	AA
	rs55519	NA	Chr2	2683447	GG	AA	AA	GG	GG	GG	GG	GG	GG	GG	GG	NN	GG	GG	GG	GG	GG	GG	GG	AA	GG	GG	GG	GG	GG	AA	GG	GG	GG	GG	GG	GG	GG	AA	GG	NN	AA	AA	GG	NN	GG	GG	GG	AA	GG
	rs89500	NA	Chr2	2684499	AA	GG	GG	AA	AA	AA	AA	AA	AA	AA	NN	AA	AA	AA	AA	AA	AA	AA	AA	GG	AA	AA	AA	AA	AA	GG	AA	AA	AA	AA	AA	AA	AA	GG	NN	AA	GG	GG	AA	AA	AA	AA	AA	GG	NN
	rs31938	NA	Chr2	2693463	TT	CC	CC	TT	TT	TT	TT	TT	TT	TT	TT	TT	TT	TT	TT	TT	TT	TT	TT	CC	TT	TT	TT	TT	TT	CC	NN	TT	TT	TT	TT	TT	TT	CC	TT	TT	CC	CC	TT	TT	TT	TT	NN	CC	TT
	rs52837	NA	Chr2	2696439	CC	CC	NN	CC	CC	TT	TT	TT	TT	TT	TT	NN	CC	CC	CC	TT	CC	CC	TT	CC	TT	CC	CC	CC	CC	CC	CC	CC	CC	TT	CC	CC	CC	CC	TT	CC	CC	CC	CC	CC	CC	TT	TT	CC	TT
	rs85457	NA	Chr2	2700968	NN	GG	GG	GG	GG	GG	GG	GG	GG	GG	GG	NN	GG	GG	CC	GG	GG	GG	GG	GG	GG	NN	GG	GG	GG	GG	GG	GG	GG	GG	GG	GG	GG	GG	GG	GG	GG	GG	GG	GG	CC	GG	GG	GG	GG
	rs86493	NA	Chr2	2719747	TT	NN	TT	TT	TT	TT	GG	TT	TT	GG	TT	TT	TT	TT	TT	TT	TT	TT	TT	TT	NN	TT	TT	TT	TT	TT	TT	TT	TT	TT	TT	TT	TT	TT	GG	TT	TT	TT	TT	TT	TT	GG	GG	TT	GG
jg5441	rs60957	NA	Chr2	22701653	CC	CC	CC	TT	CC	CC	CC	CC	CC	CC	CC	CC	CC	CC	CC	CC	CC	CC	CC	CC	CC	CT	CC	TT	CT	CC	TT	TT	TT	CC	TT	CC	CC	CC	CC	NN	CC	CC	CC	CC	CC	CC	CC	CC	CC
	rs93414	NA	Chr2	22701759	TT	TT	TT	TT	TT	TT	TT	TT	TT	TT	TT	TT	TT	TT	TT	TT	TT	TT	TA	TT	TT	TT	TT	TT	TT	TA	TT	TT	TT	TT	TT	NN	TT	TT	TT	NN	TT	TT	TT	TT	TT	TT	TT	TT	TT
	rs14910	NA	Chr2	22793874	CC	CC	CC	TT	TT	CC	CC	CC	CC	CC	TT	CC	CC	CC	CC	CC	CC	TT	CC	CC	CC	CT	CC	TT	CT	CC	TT	TT	TT	CC	TT	CC	CC	TT	TT	TT	TT	TT	TT	CC	CC	TT	TT	CC	TT
	rs43145	NA	Chr2	22795013	AA	AA	AA	AA	AA	TT	AA	TT	TT	AA	TT	TT	TT	TT	AA	TT	AT	AA	AA	AA	TT	AA	TT	NN	AA	AA	AA	AA	AA	TT	AA	TT	TT	TT	AA	AA	TT	TT	AA	TT	AA	AA	AA	AA	AA
	rs43246	NA	Chr2	22808894	GG	GG	GG	GA	GA	GG	GA	GG	GG	GA	GA	GG	GG	GG	GG	NN	GG	GG	GG	GG	GG	GG	GG	GA	GG	GG	GG	GA	GA	GG	GG	GG	GG	GG	GA	GA	GG	GG	GA	GG	GG	GG	GA	GG	GG
	rs41028	NA	Chr2	22827795	AA	AA	AA	NN	GG	GG	GG	GG	GG	GG	GG	GG	GG	GG	AA	NN	AG	GG	AG	GG	GG	AA	GG	AA	AA	NN	AA	AA	AA	GG	AA	GG	GG	GG	GG	NN	GG	GG	GG	GG	AA	GG	GG	AA	GG
	rs67473	NA	Chr2	22842558	GG	GG	GG	TT	NN	GG	TT	GG	GG	TT	GG	GG	GG	GG	GG	GG	GG	GG	GT	NN	GG	GT	GG	TT	GT	TT	TT	TT	TT	GG	TT	NN	GG	GG	GG	NN	GG	GG	GG	GG	GG	GG	GG	GG	GG
jg52548	rs99063	NA	Chr2	175197403	AA	AA	AA	AA	NN	AA	AA	TT	TT	AA	AA	AA	AA	AA	AA	AA	AA	AA	AT	AA	AA	AA	AA	AA	AA	AA	AA	AA	AA	AA	AA	TT	TT	NN	TT	TT	AA	AA	AA	AA	AA	TT	AA	AA	TT
	rs36421	NA	Chr2	175206047	AA	AA	AA	AA	GG	AA	AA	AA	AA	AA	AA	AA	AA	AA	AA	NN	AA	GG	AA	AA	AA	AA	AA	NN	AA	AA	AA	AA	AA	AA	AA	NN	AA	AA	AA	AA	AA	AA	AA	AA	AA	AA	AA	AA	NN
	rs55477	NA	Chr2	175211306	NN	TT	TT	TT	GG	NN	TT	TT	TT	TT	GG	NN	TT	TT	TT	GG	TT	TT	TT	GG	NN	TT	TT	TT	GT	GT	TT	TT	TT	GG	TT	TT	TT	TT	TT	TT	TT	TT	TT	TT	GG	TT	TT	TT	TT
	rs50511	NA	Chr2	175222293	TT	TT	TT	TT	TT	TT	TT	TT	TT	TT	TT	TT	TT	TT	TT	TT	TT	NN	TT	TT	TT	NN	TT	TT	TT	TT	TT	TT	TT	TT	TT	TT	TT	TT	TT	TT	TT	TT	TT	TT	TT	TT	TT	TT	TT
	rs78888	NA	Chr2	175244952	GG	GG	GG	GG	GG	GG	GG	AA	AA	GG	GG	GG	GG	GG	GG	GG	GG	AA	GA	GG	GG	GG	GG	GG	GG	GG	GG	GG	GG	GG	GG	AA	AA	GG	AA	AA	GG	GG	AA	GG	GG	AA	GG	NN	AA
	rs92812	NA	Chr2	175250482	GG	GG	GG	GG	GG	GG	GG	GG	GG	GG	GG	GG	GG	GG	GG	GG	GG	TT	GG	GG	GG	GG	GG	GG	GG	GG	GG	GG	GG	GG	GG	GG	GG	GG	GG	NN	GG	GG	GG	GG	GG	GG	GG	GG	GG
	rs86691	NA	Chr2	175275646	CC	NN	CC	CC	NN	NN	CC	CC	CC	NN	CC	CC	CC	CC	CC	CC	CC	AA	CC	CC	CC	CC	CC	CC	CC	CC	CC	CC	CC	CC	CC	CC	CC	CC	CC	CC	CC	CC	CC	NN	CC	CC	CC	NN	CC
	rs9589	NA	Chr2	175298934	TT	TA	TA	TA	TA	TT	TA	TT	TT	TA	TT	TA	TA	TA	TA	TT	TA	TT	NN	TT	TT	TA	TA	TA	TA	TT	TA	TA	TA	TT	TA	NN	NN	TA	NN	TT	TA	TA	TT	TA	TT	NN	TA	NN	NN
	rs68372	NA	Chr2	175298952	GG	GT	GT	GT	GT	GG	GT	GT	GT	GT	GG	GT	GT	GT	GT	GG	GT	GG	NN	GG	GG	GT	GT	GT	GT	GG	GT	GT	GT	GG	GT	NN	NN	GT	NN	GT	GT	GT	GG	GT	GG	NN	GT	NN	NN
	rs81155	NA	Chr2	175342663	CC	TT	TT	TT	TT	CC	TT	CC	CC	TT	CC	TT	TT	TT	TT	CC	TT	CC	CC	CC	CC	TT	TT	TT	CT	CC	TT	TT	TT	CC	TT	CC	CC	TT	CC	CC	TT	TT	NN	TT	CC	CC	TT	NN	CC
	rs16780	NA	Chr2	175343556	GG	GG	GG	GG	GG	GG	NN	CC	NN	GG	GG	GG	GG	GG	GG	GG	GG	GG	CC	GG	GG	GG	GG	GG	GG	GG	GG	GG	GG	GG	GG	CC	NN	GG	CC	CC	GG	GG	NN	GG	GG	CC	GG	NN	CC
	rs87200	NA	Chr2	175375653	GG	GG	GG	GG	GG	GA	GG	GG	GG	GG	GG	GG	GG	GG	GG	GG	GG	GG	GA	GG	GA	GG	GG	GG	GG	GA	GG	GG	GG	GA	GG	GG	GG	GG	GG	GG	GG	GG	GG	GG	GG	GG	GG	GG	GG
	rs13351	NA	Chr2	175387332	GG	GG	GG	GG	GG	GG	GG	AA	AA	GG	GG	GG	GG	GG	GG	GG	GA	NN	GA	GG	GG	NN	GG	GG	GG	GG	GG	GG	GG	GG	GG	AA	AA	GG	AA	AA	GG	GG	GG	NN	GG	NN	GG	NN	AA
	rs18338	NA	Chr3	175186525	TT	TT	TT	TT	TT	TT	AA	TT	TT	AA	TT	TT	TT	TT	TT	TT	TT	TT	TT	AA	TT	TT	NN	TT	TT	TT	TT	TT	TT	TT	NN	TT	TT	AA	TT	TT	NN	AA	TT	TT	TT	TT	TT	TT	TT
	rs79842	NA	Chr3	175221343	AA	AA	AA	AA	AA	NN	AA	AA	AA	AA	AA	AA	AA	AA	AA	AA	AA	AA	AA	AA	AA	CC	AA	CC	AC	AC	AA	CC	CC	AA	CC	AA	AA	NN	AA	CC	AA	AA	CC	AA	AA	AA	AA	AA	AA
	rs27628	NA	Chr3	175241393	TT	TT	TT	TC	CC	TT	TT	TT	TT	TT	TT	CC	CC	CC	CC	TT	CC	CC	TT	TT	TT	TC	CC	NN	TT	TC	TC	TT	TT	TT	TT	TT	TT	TC	TC	TT	TC	TC	TT	CC	TT	TC	TC	TT	NN
	rs10981	NA	Chr3	175247683	GG	GG	GG	GG	AA	GG	GG	GG	GG	GG	GG	GG	GG	GG	AA	GG	GA	NN	GG	GG	GG	GA	GG	GG	GG	GG	GG	GG	GG	NN	GG	GG	GG	GG	GG	GG	GG	GG	GG	GG	GG	GG	GG	GG	GG
	rs49759	NA	Chr3	175253888	AA	AA	AA	GG	AA	AA	AA	AA	NN	AA	AA	GG	GG	GG	AA	AA	AA	GG	AA	AA	AA	AA	GG	NN	AA	GG	AG	AA	NN	AA	AA	AA	AA	AA	GG	AA	AA	AA	GG	GG	AA	GG	GG	AA	GG
	rs84943	NA	Chr3	175254170	TT	CC	CC	TT	CC	TT	CC	TT	TT	CC	CC	TT	TT	TT	CC	TT	NN	TT	CC	TT	TT	TT	TT	TT	TT	TT	TT	TT	TT	TT	TT	TT	TT	CC	TT	TT	CC	CC	TT	TT	TT	TT	TT	TT	TT
	rs47496	NA	Chr3	175259382	GG	CC	CC	NN	CC	GG	CC	GG	NN	CC	CC	CC	CC	CC	CC	GG	CG	CC	CG	CC	GG	CC	CC	CC	CC	CC	CC	CC	CC	GG	CC	GG	GG	NN	CC	CC	NN	NN	CC	CC	GG	CC	CC	GG	CC
	rs2826	NA	Chr3	175275099	AA	AA	AA	AA	AA	AA	AA	AA	AA	AA	AA	GG	GG	NN	AA	AA	AA	AA	AA	AA	AA	AG	GG	GG	AG	AA	AA	GG	GG	AA	GG	AA	AA	AA	AA	GG	AA	AA	AA	AA	AA	AA	AA	AA	AA
	rs78038	NA	Chr3	175275464	AA	CC	CC	AA	AA	AA	AA	AA	NN	AA	CC	AA	AA	NN	AA	AA	AA	AA	NN	AA	AA	AC	AA	CC	AC	AA	AC	CC	CC	AA	CC	AA	AA	AA	AA	CC	AA	AA	AA	AA	AA	AA	AA	NN	AA
	rs84287	NA	Chr3	175275788	AA	GG	GG	NN	GG	AA	GG	AA	AA	GG	GG	AA	AA	AA	GG	AA	GG	GG	NN	NN	AA	GG	AA	GG	GG	GG	GA	GG	GG	AA	GG	AA	AA	GG	AA	GG	GG	GG	GG	AA	AA	AA	AA	NN	AA
	rs96868	NA	Chr3	175283938	CC	CC	CC	CC	AA	CC	CC	NN	CC	CC	CC	CC	CC	CC	AA	CC	CA	CC	CC	CC	CC	CC	CC	CC	CC	CC	CC	CC	CC	CC	CC	CC	CC	CC	CC	CC	CC	CC	CC	CC	CC	CC	CC	CC	CC
	rs3425	NA	Chr3	175291397	GG	NN	GG	GG	NN	GG	GG	GG	GG	GG	GG	GG	GG	GG	GG	NN	GG	GG	GG	NN	GG	GC	GG	NN	GC	GG	GG	CC	CC	GG	CC	GG	GG	GG	GG	CC	GG	GG	GG	GG	GG	GG	GG	GG	GG
jg53159	rs6702	NA	Chr2	189215429	GG	AA	AA	GG	GG	GG	NN	GG	GG	AA	GG	GG	GG	GG	GG	GG	GG	GG	GG	NN	NN	GG	GG	GG	GG	NN	GG	GG	GG	GG	GG	GG	GG	GG	AA	AA	GG	GG	GG	GG	AA	AA	NN	GG	AA
	rs10322	NA	Chr2	189217204	TT	TT	TT	TT	AA	TT	AA	TT	TT	AA	TT	TT	TT	TT	TT	TT	TT	TT	TT	AA	TT	TT	TT	TT	TT	NN	TT	TT	TT	TT	NN	TT	TT	TT	AA	AA	TT	TT	TT	TT	AA	AA	AA	TT	AA
	rs67488	NA	Chr2	189274948	CC	CC	NN	TT	CC	TT	CC	CC	CC	CC	CC	TT	TT	TT	CC	TT	CC	TT	CC	CC	TT	TT	TT	TT	CT	CC	TT	TT	TT	TT	TT	NN	CC	CC	CC	CC	CC	CC	CC	CC	CC	CC	CC	CC	CC
	rs65601	NA	Chr2	189275858	AA	NN	AA	AA	AA	AA	AA	AA	AA	AA	AA	AA	AA	AA	AA	AA	AA	AA	AA	AA	AA	AA	AA	AA	AA	AA	AA	AA	AA	AA	AA	AA	AA	AA	AA	AA	AA	AA	AA	AA	AA	AA	AA	AA	AA
	rs77691	NA	Chr2	189276873	TT	TT	TT	TT	TT	TT	TT	TT	TT	TT	TT	TT	NN	NN	TT	TT	TT	TT	TT	TT	TT	TT	TT	TT	TT	TT	TT	TT	TT	TT	TT	TT	TT	TT	TT	TT	TT	TT	TT	TT	TT	TT	TT	TT	TT
	rs86036	NA	Chr2	189284787	CC	TT	TT	CC	TT	NN	CC	CC	CC	CC	CC	CC	CC	CC	CC	CC	TT	NN	CC	TT	CC	CC	CC	CC	CC	CC	CC	CC	CC	CC	CC	CC	CC	CC	CC	CC	CC	CC	CC	CC	CC	CC	CC	TT	CC
	rs8657	NA	Chr2	189293040	AA	GG	GG	GG	GG	GG	AA	AA	AA	AA	AA	GG	GG	GG	AA	GG	GG	GG	AA	NN	GG	NN	GG	NN	AG	AA	GG	GG	GG	GG	GG	AA	AA	AA	AA	AA	AA	AA	AA	AA	AA	AA	AA	GG	AA
	rs32899	NA	Chr2	189293953	GG	NN	AA	AA	AA	AA	GG	GG	GG	GG	GG	AA	AA	AA	GG	AA	AA	NN	GG	AA	AA	AA	AA	NN	GA	GG	AA	AA	AA	AA	AA	GG	GG	GG	GG	GG	GG	GG	GG	GG	GG	GG	GG	AA	GG
	rs76729	NA	Chr2	189342059	CC	CC	CC	CC	CC	CC	CC	CC	CC	CC	CC	CC	CC	CC	CC	CC	CC	CC	CC	CC	CC	CC	CC	CC	CC	CC	CC	CC	CC	CC	CC	CC	CC	CC	CC	CC	CC	CC	CC	CC	CC	CC	CC	CC	CC
	rs9024	NA	Chr2	189342438	NN	CC	CC	CC	CA	CA	CC	CC	CA	CC	CC	CC	CC	CC	CC	CC	CC	CC	CC	CC	CA	CC	CC	CC	CC	CC	CC	CC	CC	CC	CC	CA	CC	CC	CC	CC	CC	CC	CC	CC	CA	CC	CC	CA	CC
	rs95064	NA	Chr2	189361055	AA	AA	AA	AA	TT	AA	AA	AA	AA	AA	AA	AA	AA	AA	AA	AA	AA	NN	AA	AA	AA	NN	NN	AA	AA	TT	AA	AA	AA	AA	AA	AA	AA	AA	AA	AA	AA	AA	AA	AA	AA	AA	AA	AA	AA
	rs80368	NA	Chr2	189363498	TT	CC	CC	NN	NN	TT	CC	TT	NN	CC	TT	TT	TT	TT	NN	TT	CC	TT	TT	CC	NN	TT	TT	TT	TT	NN	TT	TT	TT	TT	TT	TT	NN	TT	CC	CC	TT	TT	TT	TT	CC	CC	CC	CC	CC
	rs27726	NA	Chr2	189406362	GG	GG	GG	GG	GG	GG	GG	GG	GG	GG	GG	GG	GG	GG	GG	GG	GG	GG	GG	GG	GG	GG	GG	GG	GG	GG	GG	GG	GG	GG	GG	GG	GG	GG	GG	GG	GG	GG	GG	GG	CC	GG	GG	GG	GG
	rs14593	NA	Chr2	189407698	AA	AA	AA	AA	GG	AA	AA	AA	AA	AA	AA	AA	AA	AA	AA	AA	AA	AA	AA	AA	AA	AA	AA	AA	AA	NN	AA	AA	AA	AA	AA	AA	AA	AA	AA	AA	AA	AA	AA	AA	AA	AA	AA	AA	AA
	rs93460	NA	Chr2	189409743	GG	GG	GG	GG	GG	GG	GG	GG	NN	GG	GG	GG	GG	GG	GG	GG	GG	GG	GG	GG	GG	GG	GG	GG	GG	GG	GG	GG	GG	GG	GG	GG	GG	GG	GG	GG	GG	GG	GG	GG	AA	GG	GG	GG	GG
	rs97276	NA	Chr2	189441155	GG	GG	GG	GG	TT	GG	GG	TT	TT	GG	GG	NN	GG	GG	TT	GG	GT	GG	GG	GG	GG	GG	GG	GG	GG	TT	GG	GG	GG	GG	GG	TT	TT	GG	GG	GG	GG	GG	GG	GG	GG	GG	GG	GG	GG
	rs72652	NA	Chr2	189443725	AA	AA	AA	AA	GG	GG	AA	GG	GG	AA	AA	NN	AA	AA	AA	GG	AA	GG	AA	AA	GG	AA	AA	AA	AA	AG	AA	AA	AA	GG	AA	GG	GG	AA	NN	AA	AA	AA	AA	AA	AA	AA	AA	AA	AA
jg54309	rs10975	NA	Chr2	213735730	CC	CC	CC	CC	CC	CC	CC	CC	CC	CC	CC	CC	CC	CC	CC	NN	CA	CC	CA	CC	CC	NN	CC	CC	CC	CC	CC	CC	CC	CC	CC	CC	CC	AA	CC	NN	AA	AA	AA	CC	AA	CC	CC	CC	CC
	rs85338	NA	Chr2	213749348	GG	AA	AA	AA	AA	AA	AA	AA	AA	AA	AA	AA	AA	AA	AA	AA	AA	AA	AA	AA	AA	AA	GA	AA	GA	GG	AA	AA	AA	AA	AA	AA	AA	AA	AA	AA	NN	AA	AA	AA	NN	AA	AA	NN	AA
	rs81575	NA	Chr2	213837195	AA	AA	AT	AA	AT	AA	AT	AA	AA	NN	AA	AA	AA	AT	AT	AT	AA	AT	AA	AA	AA	AA	NN	AA	AA	AA	AA	AA	AT	AA	AT	AA	AA	AA	AA	AA	AA	AA	AA	AA	AA	AA	AA	AA	AA
	rs33127	NA	Chr2	213848370	GG	GG	GG	GG	NN	AA	AA	AA	AA	AA	GG	GG	GG	GG	AA	AA	GG	AA	GA	GG	AA	GG	GG	GG	GG	GA	GG	GG	GG	AA	GG	GA	AA	GG	AA	AA	GG	GG	GG	GG	GG	AA	AA	AA	AA
	rs48391	NA	Chr2	213886935	GG	GG	GG	GG	NN	GA	AA	AA	AA	AA	GG	GG	GG	GG	AA	GA	GG	AA	GA	GG	NN	GG	GG	GG	NN	GG	GG	GG	GG	GA	GG	AA	GA	GG	GA	GA	GG	GG	GG	GG	GG	AA	GA	GA	GA
	rs28608	NA	Chr2	213892641	AA	AA	AA	AA	AA	AA	AA	NN	AA	AA	AA	AA	AA	AA	NN	AA	TT	AA	AA	AA	AA	AA	AA	NN	AA	AA	NN	AA	AA	AA	AA	AA	AA	NN	AA	AA	TT	TT	TT	AA	TT	AA	AA	AA	AA
	rs84362	NA	Chr2	213896365	TT	CC	CC	CC	CC	CC	CC	CC	CC	CC	CC	CC	CC	CC	CC	CC	TT	CC	TC	CC	CC	CC	TT	CC	TC	TC	CC	CC	CC	CC	CC	CC	CC	TT	CC	CC	NN	NN	TT	CC	TT	CC	CC	CC	CC
	rs43134	NA	Chr2	213900713	TT	TT	TT	TT	CC	CC	CC	CC	CC	CC	TT	TT	TT	TT	CC	CC	TT	CC	TC	TT	CC	TT	TT	TT	TT	TT	TT	TT	TT	NN	TT	CC	CC	TT	CC	CC	NN	TT	TT	TT	TT	CC	CC	NN	CC
	rs52586	NA	Chr2	213903964	GG	GG	GG	GG	TT	TT	TT	TT	NN	TT	NN	GG	GG	GG	TT	TT	GG	TT	GT	GG	TT	GG	GG	GG	GG	NN	GG	GG	GG	TT	GG	TT	TT	GG	TT	TT	GG	GG	GG	GG	GG	TT	TT	TT	TT
	rs34469	NA	Chr2	213907764	AA	CC	CC	CC	AA	AA	AA	AA	AA	AA	AA	CC	CC	CC	AA	AA	AA	AA	AA	AA	AA	NN	AA	NN	AA	AA	CC	CC	CC	AA	CC	AA	NN	AA	AA	AA	AA	AA	AA	AA	AA	AA	AA	AA	AA
	rs54436	NA	Chr2	213914778	CC	GG	GG	GG	GG	GG	GG	GG	GG	GG	GG	GG	GG	GG	GG	GG	GG	GG	GG	GG	GG	GG	CC	GG	CG	NN	GG	GG	GG	GG	GG	GG	GG	GG	NN	NN	GG	GG	GG	GG	GG	GG	GG	GG	GG
	rs67253	NA	Chr2	213921357	CC	CC	CC	CC	CC	CC	CC	CC	CC	CC	TT	CC	CC	NN	CC	CC	CC	CC	CC	CC	CC	CC	CC	CC	CC	CC	CC	CC	NN	CC	CC	CC	CC	CC	CC	CC	CC	NN	CC	TT	CC	CC	CC	CC	CC
	rs19591	NA	Chr2	213938567	NN	CA	CA	CA	CC	CC	CC	CC	CC	CC	NN	CA	CA	CA	CC	CC	CC	CC	CC	CC	CC	CA	CC	CA	CA	CC	CA	CA	CA	CC	CA	CC	CC	CC	CC	CC	CC	CC	CC	CC	CC	CC	CC	CC	CC
	rs50593	NA	Chr3	213699849	GG	TT	TT	TT	TT	NN	TT	TT	NN	TT	TT	TT	TT	TT	TT	TT	TT	TT	TT	TT	TT	TT	TT	TT	TG	TT	TT	TT	TT	TT	TT	TT	TT	TT	TT	TT	TT	TT	NN	TT	TT	TT	TT	TT	TT
	rs46318	NA	Chr3	213701941	TT	NN	NN	CC	CC	CC	CC	CC	CC	CC	CC	CC	CC	CC	CC	CC	CC	CC	CC	TT	CC	CC	CC	CC	CT	CC	CC	CC	CC	CC	CC	CC	CC	CC	CC	NN	CC	CC	CC	CC	CC	CC	CC	CC	CC
	rs71603	NA	Chr3	213718521	CC	TT	TT	TT	TT	TT	TT	TT	TT	TT	TT	TT	NN	TT	TT	TT	TT	TT	TT	CC	TT	TT	TT	NN	TC	TT	TT	TT	TT	TT	TT	NN	TT	TT	CC	TT	TT	TT	TT	NN	TT	CC	CC	TT	CC
	rs38103	NA	Chr3	213727473	TT	CC	CC	CC	NN	CC	CC	CC	NN	CC	CC	CC	CC	NN	CC	CC	CC	CC	CC	TT	CC	CC	NN	CC	CT	CC	CC	CC	CC	CC	CC	CC	CC	CC	CC	CC	CC	CC	CC	CC	CC	CC	CC	CC	NN
	rs31904	NA	Chr3	213729885	CC	CC	CC	CC	CC	CC	CC	CC	CC	CC	CC	CC	CC	CC	NN	CC	CC	CC	CC	TT	CC	CC	CC	CC	CC	CC	CC	CC	CC	CC	CC	NN	CC	CC	CC	CC	CC	CC	CC	CC	CC	CC	CC	CC	CC
	rs1968	NA	Chr3	213735480	NN	TT	TT	TT	TT	TT	NN	TT	TT	TT	TT	TT	TT	TT	TT	TT	NN	TT	TT	TT	TT	TT	TT	TT	TT	TT	TT	TT	TT	TT	TT	TT	TT	TT	CC	TT	TT	TT	TT	CC	TT	CC	NN	TT	CC
	rs88298	NA	Chr3	213739184	GG	GG	GG	GG	GG	GG	GG	GG	GG	GG	GG	GG	GG	GG	NN	GG	GG	GG	GG	GG	GG	GG	GG	GG	GG	GG	GG	GG	GG	GG	GG	NN	GG	GG	AA	NN	GG	GG	GG	AA	GG	NN	AA	GG	AA
	rs67152	NA	Chr3	213753444	GG	AA	AA	AA	AA	AA	AA	AA	AA	NN	AA	AA	AA	AA	AA	AA	AA	AA	AA	NN	AA	AA	AA	AA	AG	AA	AA	AA	AA	AA	AA	AA	AA	AA	NN	AA	AA	AA	AA	AA	AA	AA	AA	AA	AA
	rs59606	NA	Chr3	213763467	GG	GG	GG	GG	GG	GG	GG	GG	GG	GG	GG	GG	GG	GG	GG	GG	GG	GG	GG	NN	GG	GG	GG	GG	GG	GG	GG	GG	GG	GG	GG	NN	GG	GG	AA	GG	GG	GG	GG	AA	GG	NN	AA	GG	AA
	rs82564	NA	Chr3	213771935	AA	GG	GG	GG	NN	GG	GG	GG	GG	NN	GG	GG	GG	GG	GG	GG	GG	GG	GG	GG	GG	GG	GG	GG	GA	GG	GG	GG	GG	GG	GG	GG	GG	GG	GG	GG	GG	GG	GG	GG	GG	GG	GG	GG	GG
	rs25859	NA	Chr3	213777480	TT	GG	GG	GG	GG	GG	GG	GG	GG	GG	GG	GG	NN	GG	GG	GG	GG	NN	GG	GG	GG	GG	GG	GG	GT	GG	GG	GG	GG	GG	GG	GG	GG	GG	GG	GG	GG	GG	GG	GG	GG	GG	GG	GG	GG
	rs11632	NA	Chr3	213777859	CC	CC	CC	CC	CC	CC	CC	CC	CC	NN	CC	CC	CC	CC	CC	NN	CC	CC	CC	CC	CC	CC	CC	CC	CC	CC	CC	CC	CC	CC	CC	CC	CC	CC	AA	CC	CC	CC	CC	AA	CC	AA	AA	CC	AA
	rs61784	NA	Chr3	213783735	NN	CC	CC	CC	CC	CC	NN	CC	CC	CC	NN	CC	CC	CC	CC	CC	CC	CC	CC	TT	CC	CC	CC	CC	CT	NN	CC	CC	CC	CC	CC	CC	CC	CC	TT	CC	CC	CC	CC	TT	CC	TT	TT	CC	TT
	rs61666	NA	Chr3	213784680	CC	TT	TT	TT	NN	TT	TT	TT	TT	TT	TT	TT	TT	TT	TT	TT	TT	TT	TT	CC	TT	TT	TT	TT	TC	TT	TT	TT	TT	TT	TT	TT	NN	TT	CC	TT	TT	TT	TT	CC	TT	CC	CC	TT	CC
	rs32156	NA	Chr3	213790841	CC	NN	CC	CC	CC	CC	CC	CC	CC	CC	CC	CC	CC	CC	CC	CC	CC	CC	CC	CC	CC	CC	CC	CC	CC	CC	CC	CC	CC	CC	CC	CC	CC	CC	TT	CC	CC	CC	CC	TT	CC	CT	TT	CC	TT
	rs18516	NA	Chr3	213791364	GG	GG	NN	GG	GA	GG	GG	NN	GG	GG	NN	GG	GG	GG	NN	GG	GG	GA	GA	GG	GG	GG	GG	GG	GG	GA	GG	GG	GG	GG	GG	GG	GG	GG	GG	NN	GG	NN	GG	GG	GG	GG	GG	NN	GG
	rs24380	NA	Chr3	213791380	AA	GG	GG	GG	GG	GG	GG	NN	GG	NN	GG	GG	GG	GG	NN	GA	GG	GG	GG	NN	GA	NN	GG	GG	GA	GG	GG	GG	GG	GG	GG	GA	GG	GG	GG	NN	GG	GG	GA	GG	GG	GG	GG	GG	GG
	rs8046	NA	Chr3	213799288	CC	TT	NN	TT	TT	TT	TT	TT	TT	TT	TT	TT	TT	TT	TT	TT	TT	TT	TT	NN	TT	NN	TT	TT	TC	TT	TT	TT	TT	TT	TT	TT	TT	TT	NN	TT	TT	TT	TT	CC	TT	CC	CC	TT	NN
	rs24175	NA	Chr3	213818999	GG	CC	CC	CC	CC	CC	CC	CC	CC	CC	CC	NN	NN	CC	CC	CC	CC	CC	CC	GG	CC	CC	CC	CC	CG	CC	CC	CC	CC	CC	CC	CC	CC	CC	GG	CC	CC	CC	CC	GG	CC	NN	GG	CC	GG
	rs26418	NA	Chr3	213821289	CC	TT	TT	TT	CC	CC	TT	CC	CC	TT	TT	TT	TT	TT	NN	CC	TC	CC	CC	CC	CC	TT	CC	TT	TC	NN	TT	TT	TT	CC	TT	CC	CC	CC	CC	TT	CC	CC	CC	CC	TT	CC	NN	TT	CC
	rs44046	NA	Chr3	213829437	CC	CC	CC	CC	CC	CC	CC	CC	CC	CC	CC	CC	CC	CC	CC	CC	CC	CC	NN	CC	CC	CC	CC	CC	CC	CC	CC	CC	CC	CC	CC	NN	CC	CC	TT	CC	CC	CC	CC	NN	CC	TT	TT	CC	TT
	rs71737	NA	Chr3	213860486	TT	TT	TT	TT	TT	TA	TT	TT	TT	TT	TT	TT	TT	TT	TT	TT	NN	TT	TT	TT	TT	TT	TT	TA	TT	TT	TT	TT	TA	TT	NN	TT	TT	TA	TT	TT	TA	TT	TT	TT	TT	TT	TA	TT	TT
	rs1481	NA	Chr3	213860837	CC	CT	CT	CC	CC	CC	CC	CC	CT	CC	CC	CC	CC	CC	CC	CT	CC	NN	CC	CC	CT	CC	CC	CC	CC	CC	CC	CC	CC	CT	CC	CC	CC	CC	CC	CC	CC	CC	CC	CC	CC	CT	CC	CC	CT
	rs9332	NA	Chr3	214069888	AA	AA	AA	AA	AA	AA	AA	AA	AA	AA	AA	AA	AA	NN	AA	AA	AA	AA	AA	AA	AA	AA	AA	AA	AA	AA	AA	AA	AA	AA	AA	AA	AA	AA	NN	AA	AA	AA	AA	GG	AA	GG	GG	AA	GG
jg28336	rs86711	NA	Chr4	33006650	CC	TT	TT	CC	CC	CC	NN	TT	TT	TT	NN	CC	CC	CC	NN	CC	TT	NN	CT	NN	CC	CC	CC	CC	CC	CC	CC	CC	CC	CC	CC	CC	NN	CC	TT	TT	CC	CC	CC	CC	NN	TT	TT	CC	TT
	rs16308	NA	Chr4	33028212	TT	TT	TT	TA	TA	TT	TT	TT	TT	TT	TT	TT	NN	TA	TT	TT	TT	TT	TT	TT	NN	TA	TT	TT	TA	TT	TA	NN	TA	TT	NN	TT	TT	TA	TT	TT	TA	TA	TA	TT	TT	TT	TT	TT	TT
	rs1925	NA	Chr4	33039153	AA	AA	AA	AA	AA	AA	AA	CC	CC	AA	AA	AA	AA	AA	CC	AA	CC	CC	AA	CC	AA	AA	CC	AA	AA	AA	AA	AA	NN	AA	AA	AA	AA	AA	CC	CC	AA	AA	AA	CC	CC	CC	CC	CC	CC
	rs87867	NA	Chr4	33045371	CC	CC	CC	CC	CC	CC	CC	CC	CC	CC	CC	CC	CC	CC	CC	CC	CC	CC	CC	CC	CC	CC	GG	CC	CC	CC	CC	CC	CC	CC	CC	CC	CC	CC	CC	CC	CC	CC	CC	GG	CC	CC	CC	GG	CC
	rs23447	NA	Chr4	33058440	GG	GG	GG	GG	GG	GG	GG	GG	GG	GG	GG	GG	GG	GG	GG	GG	GG	GG	GG	GG	GG	GG	AA	GG	GG	GG	GG	GG	GG	GG	GG	GG	GG	GG	GG	GG	GG	GG	GG	AA	GG	GG	GG	AA	GG
	rs64636	NA	Chr4	33085064	AA	AA	AA	AA	NN	AA	AA	AA	AA	AA	AA	AA	AA	AA	AA	AA	AA	AA	AA	AA	AA	AA	AA	AA	AA	AA	NN	AA	AA	AA	AA	AA	AA	AA	AA	AA	AA	AA	AA	AA	NN	AA	AA	AA	AA
	rs61789	NA	Chr4	33102736	TT	TT	TT	TT	NN	TT	TT	CC	CC	NN	CC	TT	TT	TT	CC	TT	CC	CC	TC	CC	TT	TT	CC	TT	TT	TT	TT	TT	TT	TT	NN	TT	TT	TT	CC	CC	TT	TT	TT	CC	TT	CC	CC	CC	CC
	rs84277	NA	Chr4	33115289	GG	GG	GG	GG	GG	GG	GG	GG	GG	GG	GG	GG	GG	GG	AA	GG	AA	AA	GG	GG	GG	GG	GG	GG	GG	GG	GG	GG	GG	GG	GG	GG	GG	GG	AA	AA	GG	GG	GG	GG	GG	AA	AA	GG	AA
	rs48313	NA	Chr4	33147917	TT	NN	TT	TT	TT	TT	TT	CC	CC	TT	CC	TT	TT	TT	CC	TT	CC	CC	TT	CC	TT	TT	CC	TT	TT	TT	TT	TT	TT	TT	TT	TT	TT	TT	CC	CC	TT	TT	TT	CC	CC	CC	CC	CC	CC
jg29235	rs71443	NA	Chr4	51159837	AA	AA	AA	NN	AA	AA	AA	AA	AA	AA	AA	AA	AA	AA	AC	AA	AA	AA	AA	AA	AA	AA	AC	AA	AA	AA	AA	AA	AA	AA	AA	AA	AA	AC	AA	AA	AC	AC	NN	CC	AC	AA	CC	AA	AA
	rs20743	NA	Chr4	51196600	TT	TT	TT	TT	TT	CC	TT	TC	CC	TT	TT	TT	TT	TT	TT	CC	NN	CC	CC	CC	NN	NN	NN	TT	TT	TC	TT	TT	TT	CC	TT	NN	CC	TT	TT	TT	TT	TT	TT	TT	TT	TT	TT	CC	TT
	rs38623	NA	Chr4	51221898	CC	CC	CC	CC	CC	CC	CC	CC	CC	CC	CC	CC	CC	CC	TT	CC	CC	CC	CC	CC	CC	CC	TT	CC	CC	CC	CC	CC	CC	CC	CC	CC	CC	TT	CC	CC	TT	TT	TT	TT	NN	CC	CT	CC	CC
	rs70477	NA	Chr4	51251328	AA	AA	AA	AA	AA	CC	AA	CC	CC	AA	CC	AA	AA	AA	AA	CC	CC	AA	CC	CC	AA	AA	AA	AA	AA	CC	AA	AA	AA	CC	AA	CC	CC	AA	AA	AA	AA	AA	AA	AA	AA	AA	AA	CC	AA
	rs28820	NA	Chr4	51282366	CC	CC	CC	CC	CC	CC	CC	CC	CC	CC	CC	CC	CC	CC	TT	CC	CC	TT	CC	CC	TT	CC	TT	CC	CC	CC	CC	CC	CC	CC	CC	CC	CC	TT	CC	CC	TT	TT	TT	TT	TT	CC	TT	CC	CC
	rs37575	NA	Chr4	51298206	GG	GG	GG	GG	GG	GG	GG	GG	GG	GG	GG	GG	GG	GG	TT	GG	GG	TT	GG	GG	TT	GG	GT	GG	GG	GG	GG	GG	GG	GG	GG	GG	GG	GT	GG	GG	TT	TT	GT	TT	TT	GG	TT	GG	GG
	rs78135	NA	Chr4	51298535	AA	AA	AA	AA	AA	AA	AA	AA	AA	AA	NN	AA	AA	NN	GG	AA	AA	GG	AA	AA	GG	AA	NN	AA	AA	NN	AA	AA	NN	AA	AA	AA	AA	GG	AA	AA	GG	GG	GG	GG	NN	AA	GG	AA	AA
	rs86215	NA	Chr4	51344967	AA	AA	AA	AA	AA	AA	AA	AA	AA	AA	AA	AA	AA	AA	TT	AA	TT	TT	AA	AA	TT	AA	TT	AA	AA	AA	AA	AA	AA	AA	AA	AA	AA	NN	AA	AA	NN	TT	TT	TT	TT	AA	AA	AA	AA
	rs76623	NA	Chr4	51346163	CC	CC	CC	CC	CC	CC	CC	CC	CC	CC	CC	CC	CC	CC	CT	CC	CT	CT	NN	CC	CT	NN	CT	CC	CC	CC	CC	CC	CC	CC	NN	CC	CC	CT	CC	CC	CT	CT	CT	CT	CT	CC	CC	CC	CC
	rs31677	NA	Chr4	51378804	GG	GG	GG	GG	GG	GA	GG	AA	AA	GG	GA	GG	GG	GG	GG	GA	GG	GG	AA	AA	GG	GG	GG	GG	NN	GA	GG	GG	GG	GA	GG	AA	AA	GG	GG	GG	GG	GG	GG	GG	GG	GG	GG	AA	GG
	rs97999	NA	Chr4	51379420	CC	CC	CC	CC	CC	CA	CA	CC	CC	CA	CC	CC	NN	CC	CC	CA	CC	CC	NN	CC	CC	CC	NN	CC	CC	CA	CC	CC	CC	CA	CC	CC	CC	NN	CC	CC	CC	CC	CC	CC	CC	CC	CC	CC	CC
	rs64746	NA	Chr4	51414466	GG	GG	GG	GG	GG	TT	GG	TT	TT	NN	NN	GG	GG	GG	GG	TT	NN	GG	TT	TT	GG	NN	GG	GG	GG	GT	GG	GG	GG	TT	GG	TT	TT	GG	GG	GG	GG	GG	GG	GG	GG	GG	GG	TT	GG
	rs43265	NA	Chr4	51432635	TT	NN	TT	TT	TT	TT	TT	TT	TT	TT	TT	TT	NN	TT	AA	TT	AA	AA	TT	TT	AA	TT	AA	TT	TT	TT	TT	TT	TT	TT	TT	TT	TT	AA	TT	TT	NN	AA	AA	AA	AA	TT	TT	TT	TT
	rs27242	NA	Chr4	51439863	CC	CC	CC	CC	CC	TT	CC	TT	TT	CC	CC	CC	CC	CC	CC	TT	NN	CC	TT	TT	CC	CC	CC	CC	CC	CT	CC	CC	CC	TT	CC	TT	TT	CC	CC	CC	CC	CC	CC	CC	CC	CC	CC	TT	CC
	rs41639	NA	Chr4	51471956	GG	GG	GG	GG	GG	AA	GG	AA	AA	GG	GG	GG	GG	GG	GG	AA	GG	GG	AA	AA	GG	GG	GG	GG	GG	GA	GG	GG	GG	AA	GG	AA	NN	GG	GG	GG	GG	GG	GG	NN	GG	GG	GG	AA	GG
	rs30785	NA	Chr4	51471999	GG	GG	GG	GG	GG	GG	GG	GG	GG	GG	CC	GG	GG	GG	CC	GG	CC	CC	GG	GG	CC	GG	CC	GG	GG	GC	GG	GG	GG	GG	GG	GG	NN	CC	GG	GG	CC	CC	CC	CC	CC	GG	GG	GG	NN
jg35082	rs42120	NA	Chr4	201580164	GG	GG	GG	GG	GG	NN	GG	GG	GG	GG	GG	GT	GT	GT	GG	GG	GG	GG	GG	GG	GG	GT	GT	GG	GG	GG	GG	GG	GG	GG	GG	GG	GG	GT	GG	GG	GG	GG	GG	GT	GT	GG	GG	GG	GG
	rs49798	NA	Chr4	201621236	GG	GG	NN	GG	GG	GG	GG	GG	GG	GG	GG	GG	GG	GG	GG	GG	GA	GG	AA	GG	GG	GG	GG	GG	GG	GG	GG	GG	GG	GG	GG	AA	AA	GG	GG	GG	GG	GG	GG	GG	GG	GG	GG	AA	GG
	rs31228	NA	Chr4	201656335	GG	GG	GG	NN	GG	GG	GG	GG	GG	GG	GG	GG	NN	GG	NN	GG	GA	GG	AA	GG	GG	GG	GG	GG	GG	GG	GG	GG	GG	GG	GG	AA	AA	GG	GG	GG	GG	NN	GG	GG	GG	GG	GG	NN	GG
	rs3155	NA	Chr4	201670901	CC	CC	CC	CC	CC	NN	TT	CC	CC	TT	TT	TT	TT	TT	CC	NN	CC	TT	CC	TT	CC	TT	TT	TT	TC	TT	CC	TT	TT	CC	TT	CC	CC	TC	CC	CC	TT	TT	TT	NN	CC	CC	CC	CC	CC
	rs34760	NA	Chr4	201671483	CC	CC	CC	CC	CC	CC	CC	CC	CC	CC	CC	CC	CC	CC	CC	CC	NN	CC	CC	CC	CC	CC	CC	CC	CC	CC	CC	CC	CC	CC	CC	CC	CC	CG	CC	CC	CC	CC	CC	CC	GG	CC	CC	CC	CC
	rs31211	NA	Chr4	201685931	CC	CC	CC	CC	CC	CC	CC	TT	TT	CC	CC	CC	CC	CC	NN	CC	CC	CC	CC	CC	TT	CC	CC	CC	CC	CC	CC	CC	CC	CC	CC	CC	CC	CC	CC	CC	CC	CC	CC	CC	CC	CC	CC	TT	CC
	rs46644	NA	Chr4	201694075	AA	AA	AA	AA	AA	AA	NN	GG	GG	GG	AA	AA	AA	AA	AA	AA	AG	AA	GG	GG	GG	AG	AA	GG	AG	AA	AG	GG	GG	AA	GG	GG	GG	AA	AA	AA	AA	AA	AA	AA	AA	AA	AA	GG	AA
	rs92473	NA	Chr4	201695348	TT	TT	TT	TT	TT	TT	CC	TT	TT	CC	TT	NN	TT	TT	TT	TT	TT	TT	TT	CC	TT	NN	TT	CC	TC	TT	TT	CC	CC	NN	CC	TT	TT	TT	TT	TT	TT	TT	TT	TT	TT	TT	TT	TT	TT
	rs55451	NA	Chr4	201695725	CC	CC	CC	CC	CC	TT	TT	TT	TT	TT	CC	CC	CC	CC	CC	TT	NN	CC	CC	TT	TT	CT	CC	TT	CT	CC	NN	TT	TT	TT	TT	CC	CC	CT	NN	NN	CC	CC	CC	CC	TT	CC	CC	TT	CC
	rs96674	NA	Chr4	201703842	NN	CC	CC	CC	CC	CC	CC	CC	CC	CC	CC	CC	CC	CC	CC	CC	CA	CC	AA	CC	NN	CC	CC	CC	CC	CC	CC	CC	CC	CC	CC	AA	AA	CC	CC	CC	CC	NN	CC	CC	CC	CC	CC	CC	CC
	rs94084	NA	Chr4	201716561	CC	CC	CC	CC	CC	TT	TT	CC	CC	TT	TT	TT	TT	TT	TT	TT	TC	TT	TT	TT	CC	TT	TT	TT	TC	TT	TC	TT	TT	TT	TT	TT	TT	TT	CC	CC	TT	TT	TT	TT	TT	CC	CC	CC	CC
	rs154	NA	Chr4	201729663	GG	GG	GG	NN	GG	GG	GG	TT	TT	GG	GG	GG	GG	GG	GG	GG	GT	GG	TT	GG	TT	GG	GG	GG	GG	GG	NN	GG	GG	GG	GG	TT	TT	GG	GG	GG	GG	GG	GG	GG	GG	GG	GG	TT	GG
	rs96501	NA	Chr4	201731459	GG	GG	GG	NN	GG	GG	GG	AA	AA	GG	GG	NN	GG	GG	GG	GG	GG	GG	GG	GG	AA	GG	GG	GG	GG	GG	GG	GG	GG	GG	GG	NN	GG	GG	GG	NN	GG	GG	GG	GG	GG	GG	GG	AA	GG
	rs25967	NA	Chr4	201741052	TT	TT	TT	TT	TT	CC	CC	CC	CC	CC	CC	CC	CC	CC	CC	CC	CT	CC	CC	TT	CC	NN	CC	CC	CT	CC	TT	CC	CC	CC	CC	CC	CC	CC	TT	TT	CC	CC	CC	CC	CC	TT	TT	CC	TT
	rs35267	NA	Chr4	201744693	NN	CC	CC	CC	CC	CC	TT	CC	CC	TT	CC	CC	CC	CC	CC	CC	NN	CC	CC	CC	CC	CC	CC	TT	CT	CC	CC	TT	TT	CC	TT	CC	CC	CC	CC	CC	CC	CC	CC	CC	CC	CC	CC	CC	CC
	rs34997	NA	Chr4	201751397	GG	GG	GG	GG	GG	GG	GG	GG	GG	GG	TT	TT	TT	NN	TT	GG	TT	NN	TT	GG	GG	TG	TT	GG	GG	TT	NN	GG	GG	GG	GG	TT	TT	TT	GG	GG	TT	TT	TT	TT	TT	GG	GG	TT	GG
	rs57	NA	Chr4	201765288	TT	TT	TT	TT	TT	TT	NN	TT	TT	TT	AA	TT	TT	TT	NN	TT	TA	AA	AA	NN	TT	TT	TT	NN	TT	TA	TT	TT	TT	TT	NN	AA	AA	TA	TT	TT	AA	AA	AA	TT	TT	NN	TT	NN	TT
	rs39583	NA	Chr4	201769833	GG	GG	GG	GG	GG	GG	GG	GG	GG	GG	GG	GG	GG	GG	NN	GG	GC	GG	CC	GG	GG	GG	GG	GG	GG	GG	GG	GG	NN	GG	GG	CC	CC	GG	GG	GG	GG	GG	GG	GG	GG	GG	GG	CC	GG
	rs26329	NA	Chr4	201769871	TT	TT	TT	TT	TT	TT	NN	TT	TT	TT	TT	AA	AA	AA	AA	TT	TA	TT	AA	TT	TT	TA	AA	TT	TT	TT	TT	TT	TT	TT	TT	AA	AA	NN	TT	TT	TT	TT	TT	AA	TT	TT	TT	NN	TT
	rs96069	NA	Chr4	201782729	NN	NN	TT	TT	TT	TT	TT	NN	TT	TT	TT	TT	TT	TT	TT	TT	TT	TT	TT	NN	TT	TT	TT	TT	TT	TT	TT	TT	TT	TT	TT	TT	TT	TC	TT	TT	TT	TT	TT	TT	CC	NN	TT	TT	TT
	rs29761	NA	Chr4	201830509	NN	AA	AA	AA	AA	AA	AA	NN	AA	AA	TT	AA	AA	AA	AA	AA	AA	TT	AA	AA	AA	AA	AA	AA	AA	TT	AA	AA	AA	AA	AA	AA	AA	NN	AA	AA	TT	TT	TT	AA	AA	AA	AA	AA	AA
	rs68120	NA	Chr4	201830573	GG	GG	GG	GG	GG	GG	TT	TT	TT	TT	TT	TT	TT	TT	TT	GG	TT	TT	TT	TT	TT	TT	TT	TT	TG	TT	GG	TT	TT	GG	TT	TT	TT	TT	GG	GG	TT	TT	TT	TT	TT	GG	GG	TT	GG
	rs66102	NA	Chr4	201835938	CC	CC	CC	CC	CC	CC	CC	TT	TT	CC	CC	TT	TT	TT	NN	CC	NN	NN	TT	TT	TT	CT	TT	CC	CC	NN	CC	CC	CC	CC	CC	NN	NN	CT	CC	CC	CC	CC	CC	TT	TT	CC	CC	TT	CC
	rs33957	NA	Chr4	201847830	AA	AA	AA	AA	AA	AA	NN	AA	AA	GG	AA	AA	AA	AA	AA	AA	AA	AA	AA	NN	AA	AG	AA	GG	AG	AA	AG	GG	GG	AA	NN	AA	AA	AA	AA	AA	AA	AA	AA	AA	AA	AA	AA	AA	AA
	rs71542	NA	Chr4	201850577	TT	TT	NN	TT	TT	TT	TT	NN	TT	NN	CC	TT	TT	NN	TT	NN	TT	TT	TT	TT	TT	TT	TT	NN	TT	TT	TT	TT	TT	TT	NN	TT	TT	TC	TT	TT	CC	CC	CC	TT	TT	TT	TT	TT	TT
	rs74452	NA	Chr4	201851175	AG	AA	AA	AA	AG	AA	NN	AG	AG	NN	NN	AA	AA	AA	AG	AA	AG	AG	AG	AG	AG	NN	AA	NN	AG	AA	NN	NN	NN	AA	NN	AA	NN	AG	AA	AA	AG	AG	NN	AA	AA	AA	AA	AG	AA
	rs5827	NA	Chr4	201863987	TT	TT	TT	TT	TT	TT	CC	TT	NN	NN	TT	TT	TT	TT	NN	NN	TT	TT	TT	TT	TT	TT	TT	NN	TC	TT	TC	CC	CC	TT	CC	TT	TT	NN	TT	TT	TT	TT	TT	TT	TT	TT	TT	TT	TT
	rs95414	NA	Chr4	201865014	GG	GG	GG	GG	GG	GG	GG	GG	GG	GG	AA	GG	GG	GG	GG	GG	GG	GG	GG	GG	GG	GG	GG	GG	GG	GG	GG	GG	GG	GG	GG	GG	GG	GA	GG	GG	AA	NN	AA	GG	GG	GG	GG	GG	GG
jg35546	rs82019	NA	Chr4	211715171	CC	CC	CC	TT	TT	TT	NN	NN	CC	CC	CC	TT	TT	TT	CC	TT	TT	NN	TT	TT	NN	TT	TT	TT	CT	CC	TT	TT	TT	TT	TT	TT	TT	TT	TT	TT	TT	TT	TT	TT	TT	TT	TT	TT	TT
	rs35467	NA	Chr4	211726846	AA	AA	AA	AA	GG	AA	AA	AA	NN	AA	AA	AA	AA	AA	AA	AA	AA	AA	AA	AA	AA	AA	AA	AA	AA	AA	AA	GG	GG	AA	AA	AA	AA	AA	AA	AA	AA	AA	AA	AA	AA	NN	AA	AA	AA
	rs1367	NA	Chr4	211730283	AA	AA	AA	GG	GG	GG	AA	GG	GG	AA	GG	GG	GG	GG	GG	GG	GG	GG	GG	GG	GG	GG	GG	GG	AG	AG	GG	GG	GG	GG	GG	GG	GG	GG	GG	GG	GG	GG	GG	GG	GG	GG	GG	GG	GG
	rs41550	NA	Chr4	211743949	AG	GG	GG	GG	GG	GG	GG	GG	GG	GG	AG	GG	GG	GG	GG	GG	GG	GG	AG	AG	GG	GG	GG	GG	AG	AG	GG	GG	GG	GG	GG	GG	NN	GG	GG	GG	GG	GG	GG	GG	GG	NN	GG	GG	NN
	rs52005	NA	Chr4	211756799	CC	CC	CC	CC	NN	CC	CC	NN	TT	CC	NN	CC	CC	CC	TT	CC	CC	CC	CC	CC	CC	CC	CC	CC	CC	CT	CC	CC	CC	CC	CC	CC	CC	CC	CC	CC	CC	CC	CC	CC	CC	CC	CC	CC	CC
	rs95125	NA	Chr4	211785092	CC	CC	CC	CC	CC	CC	NN	TT	TT	CC	CC	CC	CC	CC	NN	CC	CC	CC	CC	CC	CC	CC	CC	CC	CC	CC	CC	CC	CC	CC	CC	CC	CC	CC	CC	CC	CC	CC	CC	CC	CC	CC	CC	CC	CC
	rs44685	NA	Chr4	211788128	CC	GG	GG	CC	CC	GG	CG	CC	CC	GG	GG	GG	GG	GG	CC	GG	GG	GG	GG	GG	GG	GG	GG	GG	CG	CC	CC	CC	CC	GG	GG	GG	GG	GG	CC	CC	NN	GG	GG	GG	GG	CC	GG	GG	CC
	rs10971	NA	Chr4	211794766	GG	GG	GG	NN	GG	AA	GG	GG	GG	GG	GG	AA	AA	AA	GG	AA	GA	AA	NN	AA	AA	AA	AA	AA	GA	GG	GA	GG	GG	NN	AA	AA	AA	AA	AA	AA	AA	AA	AA	AA	AA	AA	GG	GG	AA
	rs55401	NA	Chr4	211796934	GG	GG	GG	AA	GG	NN	GG	GG	GG	GG	GG	AA	AA	AA	GG	AA	GA	NN	AA	AA	AA	AA	AA	AA	GA	GG	AA	GG	GG	AA	AA	AA	AA	AA	AA	AA	AA	NN	AA	AA	NN	AA	GG	GG	NN
	rs30193	NA	Chr4	211797356	GG	GG	GG	AA	GG	AA	NN	GG	GG	GG	AA	AA	AA	AA	GG	AA	GA	AA	AA	AA	AA	AA	AA	AA	GA	GG	AA	GG	GG	AA	AA	NN	AA	AA	AA	AA	AA	AA	AA	AA	AA	AA	NN	GG	AA
	rs9489	NA	Chr4	211825303	TT	TT	TT	TT	TT	CC	TT	TT	TT	TT	TT	CC	NN	CC	TT	CC	TC	CC	CC	CC	CC	CC	CC	CC	TC	NN	TT	TT	NN	CC	CC	CC	CC	CC	TT	TT	CC	NN	CC	CC	CC	TT	TT	TT	TT
	rs23831	NA	Chr4	211840995	CC	CC	CC	CC	CC	TT	CC	CC	CC	CC	NN	TT	TT	TT	CC	TT	CT	NN	TT	NN	TT	TT	TT	TT	CT	CC	CC	CC	CC	TT	TT	TT	TT	TT	CC	NN	NN	TT	TT	TT	TT	CC	CC	CC	CC
	rs58713	NA	Chr4	211841535	CC	CC	CC	CC	CC	NN	TT	CC	CC	TT	TT	CC	CC	CC	CC	CC	CT	CC	CC	CC	CC	CC	CC	CC	CC	CC	CC	CC	CC	CC	CC	CC	CC	CC	CC	CC	CC	CC	CC	CC	CC	CC	TT	TT	NN
	rs79239	NA	Chr4	211865567	TT	TT	TT	CC	TT	TT	TT	CC	CC	NN	TT	TT	TT	TT	CC	TT	TT	TT	TT	TT	TT	TT	TT	TT	TT	TT	CC	TT	TT	NN	TT	TT	TT	TT	CC	NN	TT	NN	TT	TT	TT	CC	TT	TT	CC
	rs65374	NA	Chr4	211912826	AA	AA	NN	TT	AA	AA	AA	TT	TT	AA	TT	AA	NN	AA	TT	AA	AA	AA	AA	AA	NN	AA	AA	AA	AA	AA	AT	AA	AA	AA	AA	AA	AA	AA	TT	TT	AA	AA	AA	AA	AA	TT	TT	NN	TT
	rs41764	NA	Chr4	211942982	TT	TC	TT	CC	CC	CC	TT	CC	CC	NN	TT	CC	CC	CC	CC	CC	NN	CC	CC	CC	CC	CC	CC	CC	TC	NN	CC	CC	CC	CC	CC	CC	CC	CC	CC	CC	CC	CC	CC	CC	CC	CC	CC	NN	CC
	rs86761	NA	Chr4	212005505	GG	GG	GG	AA	GG	GG	GG	GG	GG	GG	GG	GG	GG	GG	AA	GG	GG	GG	GG	GG	GG	GG	GG	GG	GG	GG	AA	GG	GG	GG	GG	GG	GG	GG	AA	AA	GG	GG	GG	GG	GG	AA	GG	GG	NN
	rs44203	NA	Chr4	212005677	AA	NN	AA	AT	AA	AA	AT	AA	AA	AT	AA	AT	AT	AT	NN	AA	AA	AA	AT	AA	AA	AT	AT	AT	AA	AT	AT	AT	AT	AA	AA	AA	AA	AA	AT	AT	AA	AA	AA	AT	AA	AT	AT	AA	AT
	rs39419	NA	Chr4	212015094	CC	CC	CC	CC	CC	TT	CC	CC	CC	CC	CC	TT	TT	TT	CC	TT	TT	NN	TT	TT	TT	TT	TT	TT	CT	CC	CC	CC	CC	TT	TT	TT	TT	TT	CC	CC	TT	TT	TT	TT	TT	CC	CC	CC	CC
	rs54487	NA	Chr4	212022671	GG	GG	GG	NN	NN	GG	GG	GG	GG	GG	GG	GG	NN	GG	AA	GG	GG	GG	GG	GG	GG	GG	GG	GG	GG	GA	GA	GG	GG	GG	GG	GG	GG	GG	AA	AA	GG	GG	GG	GG	GG	AA	NN	GG	AA
	rs62365	NA	Chr4	212030078	TT	TT	TT	TT	NN	TT	TT	TT	TT	NN	TT	TT	TT	TT	NN	TT	TT	NN	TT	TT	NN	TT	TT	TT	TT	NN	NN	CC	CC	TT	TT	TT	TT	TT	TT	TT	NN	TT	TT	TT	TT	TT	TT	TT	TT
	rs39256	NA	Chr4	212040612	AA	AA	AA	NN	AA	AA	AA	AA	AA	AA	AA	AA	AA	AA	CC	AA	AA	AA	AA	NN	AA	AA	AA	AA	AA	AA	NN	AA	AA	AA	AA	AA	AA	AA	NN	CC	AA	AA	AA	AA	AA	CC	AA	AA	NN
	rs50999	NA	Chr4	212041620	GG	GG	GG	TT	TT	NN	GG	TT	NN	GG	GG	GG	NN	GG	TT	GG	GG	GG	GG	GG	GG	GG	GG	GG	GG	GG	TT	TT	TT	GT	GG	GG	GG	GG	TT	NN	GG	NN	GG	GG	GT	TT	GG	GG	TT
	rs63957	NA	Chr4	212067942	CC	CC	CC	NN	CC	NN	CC	NN	CC	CC	CC	CC	CC	CC	GG	CC	CC	CC	CC	CC	CC	CC	CC	CC	CC	CC	CG	CC	CC	CC	CC	CC	CC	CC	GG	NN	CC	CC	CC	CC	CC	NN	CC	CC	GG
	rs66920	NA	Chr4	212068168	CC	CC	CC	CC	CC	CC	CC	NN	TT	CC	CC	CC	CC	CC	CC	CC	CC	TT	CC	CC	CC	CC	CC	CC	CC	CC	CC	CC	CC	CC	CC	CC	CC	CC	CC	CC	CC	CC	CC	CC	CC	CC	TT	CC	CC
	rs55520	NA	Chr4	212070269	GG	GA	GA	GG	GA	GG	GA	AA	NN	GA	GG	GG	GG	GG	NN	GG	GG	AA	GG	GG	GG	GG	GG	GG	GG	GG	GG	GA	GA	GG	GG	GG	GG	GG	GG	GG	GG	GG	GG	GG	GG	GG	AA	GG	GG
	rs35426	NA	Chr4	212072639	CC	TT	TT	CC	TT	CC	TT	TT	TT	TT	CC	CC	CC	NN	CC	CC	CC	TT	CC	CC	CC	CC	CC	CC	CC	CC	CT	TT	TT	CC	CC	CC	CC	CC	CC	CC	CC	CC	CC	CC	CC	CC	TT	CC	CC
	rs96610	NA	Chr4	212086845	AA	AA	AA	GG	AA	AA	AA	AA	AA	AA	AA	AA	AA	AA	AA	AA	AA	GG	AA	AA	AA	AA	AA	AA	AA	AA	AG	AA	AA	AA	AA	NN	AA	AA	GG	GG	AA	NN	AA	AA	NN	GG	GG	AA	GG
jg36211	rs52462	NA	Chr4	227111407	TT	AA	AA	AA	TT	AA	TT	AA	AA	TT	TT	TT	TT	TT	TT	AA	AA	TT	AA	TT	AA	TT	TT	TT	TT	AA	TA	TT	TT	AA	TT	AA	AA	TT	AA	AA	TT	TT	TT	TT	TT	AA	TT	AA	AA
	rs56848	NA	Chr4	227115408	AA	AA	AA	AA	AA	AA	AA	AA	AA	AA	AA	NN	AA	AA	AA	NN	GG	AA	AA	AA	AG	AA	AA	AA	AA	AA	AA	AA	AA	AA	AA	NN	AA	AA	AA	AA	AA	AA	NN	AA	GG	AA	AA	AA	AA
	rs44594	NA	Chr4	227539053	TT	TT	TT	TT	NN	TT	TT	NN	TT	TT	TT	CC	CC	CC	TT	TT	TT	NN	TT	TT	TT	NN	CC	TT	TT	TT	TT	TT	TT	TT	TT	TT	TT	TT	TT	TT	TT	NN	TT	CC	TT	TT	TT	CC	TT
	rs58837	NA	Chr4	227539074	AA	AA	AA	AA	NN	GG	AA	NN	NN	NN	AA	AA	AA	AA	GG	GG	AA	NN	AA	AA	AA	NN	AA	AA	AA	AA	AA	AA	AA	GG	AA	AA	AA	AA	AA	AA	AA	NN	AA	AA	AA	AA	NN	AA	AA
	rs6153	NA	Chr4	227581588	TT	TT	TT	CC	CC	CC	TT	CC	CC	TT	TT	CC	CC	CC	CC	CC	CC	TT	CC	NN	CC	TT	CC	TT	TT	TT	CC	CC	CC	CC	TT	CC	CC	CC	CC	CC	CC	CC	CC	CC	CC	CC	TT	CC	CC
	rs94903	NA	Chr4	227590017	CC	TT	TT	TT	TT	TT	TT	TT	TT	TT	CC	TT	TT	TT	TT	TT	TT	CC	TT	CC	TT	TT	TT	TT	TC	TC	TT	TT	TT	TT	TT	TT	TT	NN	TT	TT	TT	TT	TT	TT	TT	TT	TT	TT	TT
	rs75749	NA	Chr4	227616606	AA	AA	AA	AA	AA	NN	AA	AG	AG	AA	AA	AA	AA	AA	NN	AG	AA	AA	AA	AA	AA	NN	AA	AA	AA	AA	AG	GG	GG	AG	AA	AA	AA	AG	AA	AA	AG	AG	AG	AA	AG	AA	AA	AA	AA
	rs81459	NA	Chr4	227633032	CC	GG	GG	CC	GG	NN	GG	NN	CC	GG	CC	CC	CC	CC	CC	CC	CC	CC	CC	CC	CC	GG	CC	GG	CG	CC	CG	GG	NN	CC	GG	CC	CC	GG	CC	CC	NN	GG	GG	CC	NN	CC	GG	GG	CC
	rs69971	NA	Chr4	227634766	GG	GG	GG	GG	GG	GG	GG	GG	GG	GG	GG	GG	GG	GG	GG	GG	GG	GG	GG	GG	GG	GA	NN	GG	GG	GG	GG	AA	AA	GG	GG	GG	GG	AA	GG	GG	AA	AA	AA	GG	AA	NN	GG	GG	GG
	rs49671	NA	Chr4	227635676	AA	AA	AA	AA	AA	AA	AA	AA	AA	AA	AA	AA	AA	AA	AA	AA	AA	AA	AA	AA	AA	AA	AA	AA	AA	AA	AG	GG	GG	AA	AA	AA	AA	GG	AA	AA	GG	GG	GG	AA	GG	AA	AA	AA	AA
	rs60372	NA	Chr4	227638351	CC	CC	CC	CC	NN	NN	CC	TT	TT	CC	CC	CC	CC	CC	CC	CC	CC	CC	CT	CC	CC	CT	CC	CC	CC	CC	CT	TT	TT	CC	CC	CC	CC	TT	CC	CC	TT	TT	TT	CC	TT	CC	CC	CC	CC
	rs64666	NA	Chr4	227640759	TT	CC	CC	TT	CC	TT	CC	CC	CC	CC	TT	TT	TT	TT	TT	TT	TT	TT	TT	TT	TT	CC	TT	CC	TC	TT	TT	CC	CC	TT	CC	TT	TT	CC	TT	TT	CC	CC	CC	TT	CC	TT	CC	CC	TT
	rs46272	NA	Chr4	227680099	CC	CC	CC	CC	CC	CC	CC	CC	CC	CC	TT	CC	CC	CC	CC	CC	NN	TT	CC	TT	CC	CC	CC	CC	CC	TT	CC	CC	CC	CC	CC	CC	CC	CC	CC	CC	CC	CC	CC	CC	CC	CC	CC	CC	CC
	rs60541	NA	Chr4	227686580	TT	TT	TT	TT	TT	TT	TT	TT	TT	TT	TT	AA	AA	NN	AA	TT	TT	TT	TT	TT	TT	TT	AA	TT	TT	TT	TT	TT	TT	TT	TT	TT	TT	TT	TT	TT	TT	TT	TT	AA	TT	TT	NN	TT	TT
	rs3076	NA	Chr4	227688943	GG	GG	GG	GG	GG	GG	GG	NN	GG	GG	NN	CC	CC	CC	CC	GG	GG	CC	GG	CC	NN	GG	CC	GG	GG	CC	GG	GG	GG	GG	GG	GG	GG	GG	GG	GG	GG	GG	GG	CC	GG	GG	GG	GG	GG
	rs52978	NA	Chr4	227734999	AA	AA	NN	AA	AA	AA	AA	AA	AA	AA	AA	TT	TT	TT	TT	AA	AA	AA	AA	TT	AA	TA	TT	TT	TA	AA	AA	AA	AA	NN	TT	AA	AA	AA	AA	NN	AA	NN	AA	TT	AA	AA	AA	AA	AA
	rs94799	NA	Chr4	227737668	NN	CC	CC	CC	CC	CC	CC	CC	CC	CC	CC	GG	GG	GG	NN	CC	CC	CC	CC	GG	CC	GC	GG	GG	GC	CC	CC	CC	CC	CC	GG	NN	CC	CC	CC	CC	CC	CC	CC	GG	CC	CC	CC	CC	CC
	rs42846	NA	Chr4	227748326	AA	AA	AA	AA	NN	NN	AA	AA	AA	AA	AA	GG	GG	GG	GG	GG	AA	GG	GA	GG	GG	GG	GG	GG	GA	GG	GA	GG	GG	GG	GG	AA	AA	GG	AA	AA	GG	GG	GG	GG	GG	AA	AA	GG	AA
	rs75215	NA	Chr4	227748797	GG	GG	GG	GG	GG	GG	GG	GG	NN	GG	GG	NN	AA	AA	AA	GG	GG	GG	NN	AA	GG	AG	AA	NN	AG	GG	GG	GG	GG	GG	AA	GG	NN	NN	GG	GG	GG	GG	GG	AA	GG	GG	GG	AA	GG
	rs56713	NA	Chr4	227752114	GG	GG	GG	GG	GG	GG	GG	GG	GG	GG	GG	GG	NN	GG	GG	GG	GG	GG	NN	GG	GG	GA	GG	GG	GG	AA	GA	AA	AA	GG	GG	GG	GG	AA	GG	GG	AA	AA	AA	GG	AA	GG	GG	GG	GG
	rs74834	NA	Chr4	227775108	TT	TT	TT	TT	TT	CC	TT	TT	TT	TT	TT	TT	TT	TT	TT	CC	TT	TT	NN	TT	NN	TT	TT	TT	TT	TT	TT	TT	NN	CC	TT	TT	TT	TT	TT	TT	TT	TT	TT	TT	TT	TT	TT	TT	TT
	rs54848	NA	Chr4	227775501	TT	NN	TT	TT	TT	TT	TT	TT	TT	TT	TT	TT	TT	TT	TT	TT	TT	TT	TT	CC	TT	TT	TT	TT	TT	NN	TT	TT	TT	TT	TT	TT	TT	TT	TT	TT	TT	TT	TT	TT	TT	TT	TT	CC	TT
	rs23490	NA	Chr4	227778494	AA	AA	AA	AA	AA	AA	AA	AA	AA	AA	AA	AA	AA	AA	AA	NN	AA	AA	AA	AA	AA	AG	AA	AA	AA	AA	AG	GG	GG	AA	AA	GG	GG	GG	AA	AA	GG	GG	GG	AA	GG	AA	AA	AA	AA
	rs9350	NA	Chr4	227778658	AA	GG	GG	AA	AA	GG	GG	AA	AA	GG	GG	GG	GG	GG	GG	GG	AA	AA	GA	GG	GG	GG	GG	GG	GA	GG	AA	GG	GG	GG	GG	GG	GG	GG	AA	AA	GG	GG	GG	GG	GG	AA	GG	GG	AA
	rs95074	NA	Chr4	227779440	CC	CC	CC	CC	CC	CC	CC	CC	CC	CC	NN	CC	CC	CC	CC	CC	CC	CC	CC	CC	CC	CT	CC	CC	CC	CC	NN	TT	TT	CC	CC	TT	TT	TT	CC	CC	TT	TT	TT	CC	TT	CC	CC	CC	CC
	rs57252	NA	Chr4	227781247	AA	AA	AA	AA	AA	GG	AA	AA	AA	AA	AA	AA	AA	AA	AA	GG	AA	NN	AA	AA	GG	AA	AA	AA	AA	AA	AA	AA	AA	GG	AA	AA	AA	AA	AA	AA	NN	AA	AA	AA	AA	AA	AA	AA	AA
	rs60697	NA	Chr4	227783014	AA	NN	AA	NN	AA	AA	AA	AA	AA	AA	GG	GG	GG	GG	AA	AA	AA	AA	AA	GG	NN	GA	GG	GG	GA	AA	AA	AA	AA	AA	GG	AA	AA	AA	AA	AA	AA	AA	AA	GG	AA	AA	AA	GG	AA
	rs45667	NA	Chr4	227784393	CC	CC	NN	CC	CC	CC	CC	CC	CC	CC	CC	TT	TT	TT	TT	CC	CC	CC	CC	TT	CC	TC	TT	NN	TC	CC	CC	CC	CC	CC	TT	CC	CC	CC	CC	NN	CC	CC	CC	TT	CC	CC	CC	TT	CC
	rs10134	NA	Chr4	227789742	CC	CC	CC	CC	CC	CC	CC	CC	CC	CC	CC	AA	AA	AA	AA	CC	NN	NN	CC	AA	CC	AC	AA	AA	AC	CC	CC	CC	CC	CC	AA	NN	CC	NN	CC	NN	CC	CC	CC	AA	NN	CC	CC	AA	CC
	rs98249	NA	Chr4	227790713	GG	GG	GG	NN	GG	AA	GG	GG	GG	GG	AA	GG	GG	GG	GG	AA	GG	GG	GG	GG	AA	GG	NN	GG	GG	GG	GG	GG	GG	AA	GG	GG	GG	GG	GG	GG	GG	GG	GG	GG	GG	GG	GG	GG	GG
	rs52519	NA	Chr4	227800158	CC	AA	AA	CC	CC	NN	AA	CC	CC	AA	CC	CC	CC	CC	CC	CC	CC	CC	CC	CC	CC	CA	CC	CC	CC	AA	CC	AA	AA	CC	CC	AA	AA	AA	CC	CC	AA	AA	AA	CC	AA	CC	AA	CC	CC
	rs95437	NA	Chr4	227840491	CC	CA	CC	CC	CC	CC	CC	CC	CC	CC	CC	CC	CA	CC	CC	CC	CA	CA	CC	CC	CC	CC	CC	CC	CA	CC	CC	CC	CC	CC	CC	CC	CC	CC	CC	CC	CC	CC	CC	CC	CC	CC	CC	CA	CC
	rs62798	NA	Chr4	227842698	GG	GG	GG	GG	GG	GG	GA	GA	GG	GA	GA	GG	GG	GG	GA	NN	GG	GA	GG	GG	GG	GG	GG	NN	GG	GA	GA	GA	GA	GA	GG	GG	GA	GA	NN	GG	GA	GA	GA	GG	GG	GG	GG	GA	GA
jg20144	rs19959	NA	Chr5	238019379	AA	AA	AA	AA	AA	AA	AA	AA	AA	AA	AA	AA	AA	AA	AA	AA	AA	AA	AA	AA	AA	AA	AA	AA	AA	TT	AA	AA	NN	NN	AA	AA	AA	AA	AA	AA	AA	AA	AA	AA	AA	AA	AA	AA	AA
	rs95979	NA	Chr5	238044121	TT	TT	TT	TT	TT	TT	TT	TT	TT	TT	TT	TT	TT	TT	TT	TT	TT	TT	TT	TT	TT	TT	TT	TT	TT	CC	TT	TT	TT	TT	TT	TT	TT	TT	TT	TT	TT	TT	TT	TT	TT	TT	TT	TT	TT
	rs19366	NA	Chr5	238048412	TT	TT	NN	TT	NN	TT	TT	NN	GG	NN	TT	GG	GG	GG	GG	TT	TT	TT	GT	GG	TT	TT	GG	TT	TT	TT	NN	NN	TT	TT	NN	TT	TT	TT	GG	GG	TT	TT	TT	TT	GG	GG	TT	TT	GG
	rs82770	NA	Chr5	238050058	GG	AA	AA	AA	AA	AA	AA	AA	NN	AA	AA	AA	AA	AA	AA	AA	NN	GG	AA	AA	AA	AA	AA	AA	AG	NN	AA	AA	AA	AA	AA	AA	AA	AA	AA	AA	AA	AA	AA	AA	AA	AA	AA	AA	AA
	rs80126	NA	Chr5	238055899	TT	TC	TC	TC	TC	TT	TC	TC	TT	TC	TC	TC	TT	TC	TT	TT	TC	TT	TT	TT	TT	TC	TC	TC	TC	NN	TT	TT	TC	TT	TT	TT	TT	NN	TT	TT	TT	TC	TC	TT	TT	TC	TT	NN	TT
jg20169	rs62827	NA	Chr5	238062871	TT	CC	CC	CC	CC	CC	CC	CC	CC	CC	CC	CC	CC	CC	CC	CC	NN	TT	CC	CC	CC	CC	CC	CC	CT	NN	CC	NN	CC	CC	CC	CC	CC	CC	CC	CC	CC	CC	CC	CC	CC	CC	CC	CT	CC
	rs32159	NA	Chr5	238068307	AA	AA	AA	AA	AA	AA	AA	AA	AA	AA	AA	AA	AA	AA	AA	AA	NN	AA	AA	AA	AA	AA	AA	AA	AA	NN	AA	AA	AA	AA	AA	AA	AA	AA	AA	AA	AA	AA	AA	AA	AA	AA	GG	AA	AA
	rs61814	NA	Chr5	238068744	GG	NN	GG	GG	GG	GG	GG	NN	AA	GG	GG	NN	NN	AA	NN	GG	GG	GG	GG	AA	GG	GG	AA	GG	GG	GG	NN	GG	GG	GG	GG	GG	GG	GG	AA	AA	GG	GG	GG	GG	AA	AA	GG	GG	AA
	rs40954	NA	Chr5	238073688	CC	CC	CC	CC	CC	CC	CC	TT	TT	CC	CC	TT	TT	TT	TT	CC	CC	CC	CC	TT	CC	CC	TT	CC	CC	CC	CC	CC	CC	CC	NN	CC	CC	CC	TT	TT	CC	CC	CC	CC	TT	NN	CC	CC	TT
	rs27866	NA	Chr5	238074322	NN	GG	GG	GG	NN	GG	GG	AA	AA	GG	GG	AA	AA	NN	AA	AG	AA	GG	AG	AA	GG	AG	AA	GG	GG	AG	GG	GG	GG	GG	GG	GG	GG	AA	AA	AA	AA	AA	GG	GG	AA	AA	AA	GG	AA
	rs66229	NA	Chr5	238076713	AA	AA	AA	AA	AA	AA	NN	AA	AA	AA	AA	AA	AA	AA	AA	NN	AA	AA	AA	AA	AA	AA	AA	NN	AA	GG	AA	AA	AA	AA	AA	AA	AA	GG	AA	AA	GG	GG	AA	AA	NN	AA	AA	AA	AA
	rs22463	NA	Chr5	238078539	TT	TT	TT	TT	TT	TT	TT	TT	NN	TT	TT	TT	TT	TT	TT	TT	CC	TT	TT	TT	TT	TC	TT	TT	TT	NN	TT	TT	TT	TT	TT	TT	TT	CC	TT	TT	CC	NN	TT	TT	TT	TT	CC	TT	TT
	rs7100	NA	Chr5	238081889	GG	GG	GG	GG	GG	GG	GG	AA	AA	GG	GG	AA	AA	AA	NN	NN	GG	GG	AG	AA	NN	GG	AA	GG	GG	GG	GG	GG	GG	GG	GG	GG	GG	GG	AA	AA	GG	GG	NN	GG	AA	AA	NN	GG	AA
	rs25332	NA	Chr5	238085312	CC	CC	CC	CC	CC	CC	NN	CC	CC	CC	CC	CC	CC	CC	CC	CC	CC	CC	CC	CC	CC	CC	CC	CC	CC	TT	CC	CC	CC	CC	CC	CC	CC	TT	CC	CC	TT	TT	CC	NN	CC	CC	CC	CC	CC
	rs16143	NA	Chr5	238100187	GG	GG	GG	GG	GG	GG	NN	AA	AA	GG	GG	AA	AA	AA	AA	GG	AA	GG	AG	AA	NN	GG	AA	GG	GG	GG	GG	GG	GG	GG	GG	GG	NN	GG	AA	AA	GG	GG	GG	GG	AA	AA	AA	GG	AA
	rs5259	NA	Chr5	238102762	TT	TT	NN	TT	TT	TT	TT	AA	AA	TT	TT	AA	AA	AA	AA	TT	TT	TT	TT	AA	TT	TT	AA	TT	TT	TT	TT	TT	NN	TT	TT	TT	TT	TT	AA	AA	TT	TT	TT	TT	AA	AA	TT	TT	AA
	rs15708	NA	Chr5	238102782	GG	GG	GG	GG	GG	GG	GG	GG	GG	GG	GG	GG	GG	GG	GG	GG	GG	GG	GG	GG	GG	GG	GG	GG	GG	NN	GG	GG	GG	GG	GG	GG	GG	AA	GG	GG	AA	AA	GG	GG	GG	GG	GG	GG	GG
	rs83983	NA	Chr5	238103280	TT	TT	TT	TT	TT	NN	TT	TT	TT	TT	TT	TT	TT	TT	TT	TT	TT	TT	TT	TT	TT	TT	TT	TT	TT	CC	TT	TT	TT	TT	TT	TT	TT	CC	TT	TT	CC	CC	TT	TT	TT	TT	TT	TT	TT
	rs74133	NA	Chr5	238115813	CT	CC	CC	CC	CC	CC	CT	CC	CC	CC	CC	CC	CC	CC	CC	CC	CC	CC	CC	CT	CC	CT	CT	CT	CT	CC	CT	CC	CT	CC	CT	CC	CC	CC	CC	CT	CT	CC	CC	CT	CT	CT	CC	CC	CC
	rs75646	NA	Chr5	238122787	TT	TT	TT	TT	TT	TT	TT	TT	TT	TT	TT	TT	TT	TT	TT	TT	TT	TT	TT	TT	TT	TC	TT	TT	TT	CC	TT	TT	TT	TT	TT	TT	TT	CC	TT	TT	CC	CC	TT	NN	TT	TT	TT	TT	TT
	rs72859	NA	Chr5	238222542	CC	CC	CC	CC	TT	TT	CC	CC	CC	CC	CC	NN	CC	CC	CC	TT	NN	CC	CC	CC	TT	NN	CC	CC	CC	CC	CC	CC	CC	TT	CC	CC	CC	CC	CC	CC	CC	CC	NN	CC	CC	CC	CC	CC	CC
	rs27361	NA	Chr5	238224379	TT	TT	TT	TT	TT	TT	TT	CC	CC	TT	TT	CC	CC	CC	NN	TT	TT	TT	TT	NN	TT	TT	CC	TT	TT	CC	NN	TT	TT	TT	TT	TT	TT	CC	CC	CC	CC	CC	NN	TT	NN	CC	CC	TT	CC
	rs56536	NA	Chr5	238225126	CC	CC	NN	NN	AA	AA	CC	AA	AA	CC	CC	AA	AA	AA	AA	AA	AA	CC	NN	AA	AA	AC	AA	CC	CC	AA	CC	CC	CC	AA	CC	CC	CC	AA	AA	AA	AA	AA	CC	CC	AA	AA	AA	CC	AA
	rs4549	NA	Chr5	238236690	AA	GG	GG	GG	AA	AA	GG	NN	AA	NN	GG	AA	AA	AA	AA	NN	AA	AA	AG	AA	AA	GG	AA	GG	AG	AA	GG	GG	GG	AA	GG	GG	GG	AA	AA	AA	AA	AA	GG	GG	AA	AA	NN	AA	AA
	rs40831	NA	Chr5	238252157	TT	CC	CC	CC	CC	CC	CC	CC	CC	CC	CC	CC	CC	CC	CC	NN	NN	TT	CC	CC	CC	CC	CC	CC	CT	CC	CC	CC	CC	CC	CC	CC	CC	CC	CC	CC	NN	CC	CC	CC	CC	NN	CC	TT	CC
	rs8975	NA	Chr5	238265758	CC	NN	CC	CC	CC	CC	CC	CC	NN	CC	CC	CC	CC	CC	NN	CC	TT	CC	CC	CC	CC	NN	CC	NN	CC	NN	CC	CC	CC	CC	CC	CC	CC	TT	CC	CC	TT	TT	CC	CC	CC	CC	CC	CC	CC
	rs52675	NA	Chr5	238266563	TT	TT	TT	TT	TT	TT	TT	TT	TT	TT	TT	TT	TT	TT	NN	NN	CC	TT	TT	TT	TT	TT	TT	TT	TT	TT	TT	TT	TT	TT	TT	TT	TT	TT	TT	TT	TT	TT	TT	TT	TT	TT	TT	TT	TT
	rs50455	NA	Chr5	238306953	GG	AG	AA	AA	GG	GG	AG	AA	AA	AA	AA	AA	AA	AA	GG	NN	NN	GG	AA	AA	NN	AG	AA	AA	AG	GG	AA	AA	AG	GG	AA	AA	AA	GG	AA	AA	GG	GG	AA	NN	AA	AA	AA	NN	AA
	rs56793	NA	Chr5	238310673	GG	GG	GG	GG	GG	GG	GT	GG	GG	GG	GT	GG	GG	GG	GG	GG	GT	GG	GG	GG	NN	GG	GG	GG	NN	GG	GG	GG	GG	GG	GG	GG	GT	GG	NN	GG	GG	GG	GT	GG	GG	GG	GG	GG	GG
	rs40430	NA	Chr5	238312252	AA	AA	AA	AA	AA	AA	AA	AA	AA	AA	AA	AA	AA	AA	AA	AA	AA	AA	AA	AA	AA	AA	AA	AA	AA	AG	AA	AA	AA	AA	AA	AA	AA	GG	AA	AA	GG	NN	AA	AA	AA	AA	AA	AA	NN
	rs13838	NA	Chr5	238315451	TT	TT	NN	TT	TT	TT	TT	AA	AA	NN	TT	AA	AA	AA	AA	TT	TT	TT	AT	AA	TT	TT	AA	TT	TT	AA	TT	TT	TT	TT	TT	TT	TT	AA	AA	AA	AA	AA	TT	TT	AA	AA	AA	TT	AA
	rs21902	NA	Chr5	238327358	TT	TC	TC	NN	NN	TT	TT	TT	TT	NN	TT	TT	NN	TT	TT	NN	TT	TT	TT	TT	TT	TC	TT	TC	TT	TT	TC	TC	TC	TT	TC	TT	TT	TT	TT	TT	TT	TT	TT	TC	TT	TT	TT	TT	TT
	rs62412	NA	Chr5	238330777	CC	TT	TT	TT	CC	NN	NN	CC	CC	TT	TT	CC	CC	CC	CC	CC	TT	CC	CT	CC	CC	CT	CC	TT	CT	CC	NN	TT	TT	CC	TT	TT	TT	CC	CC	CC	CC	CC	TT	TT	CC	CC	CC	CC	CC
	rs63308	NA	Chr5	238334287	AA	CC	CC	CC	AA	AA	CC	AA	AA	CC	CC	AA	AA	AA	AA	AA	CC	AA	CC	AA	AA	CC	AA	CC	AC	AA	NN	CC	CC	NN	CC	CC	NN	AA	AA	AA	AA	AA	CC	NN	AA	AA	AA	AA	AA
	rs81768	NA	Chr5	238334958	GG	GG	GG	GG	GG	GG	GG	GG	GG	GG	GG	GG	GG	GG	GG	GG	GG	GG	GG	GG	GG	GG	GG	GG	GG	GG	GG	NN	GG	GG	GG	NN	GG	GG	GG	GG	GG	GG	GG	GG	GG	GG	GG	GG	GG
	rs62007	NA	Chr5	238335748	CC	CC	CC	CC	TT	TT	CC	CC	CC	CC	CC	CC	CC	CC	CC	NN	CC	CC	CC	CC	TT	CC	CC	CC	CC	CC	CC	CC	CC	TT	CC	CC	CC	CC	CC	CC	CC	CC	CC	CC	CC	CC	CC	CC	CC
	rs97331	NA	Chr5	238336331	GG	GG	GG	GG	GG	GG	GG	GG	GG	GG	GG	GG	GG	GG	NN	GG	GG	GG	GG	GG	GG	GA	GG	GG	GG	AA	GG	GG	GG	GG	GG	GG	GG	AA	GG	GG	AA	AA	GG	GG	GG	GG	GG	GG	GG
	rs56139	NA	Chr5	238337103	AA	GG	NN	GG	AA	AA	GG	AA	AA	GG	GG	AA	AA	AA	AA	AA	GG	AA	GG	AA	AA	AG	AA	GG	AA	AA	GG	GG	NN	AA	GG	GG	GG	AA	AA	AA	AA	AA	GG	GG	AA	AA	NN	AA	AA
	rs32963	NA	Chr5	238345820	TT	CC	CC	CC	CC	CC	CC	CC	CC	CC	CC	CC	CC	CC	CC	CC	CC	TT	CC	CC	CC	CC	CC	CC	CT	CC	CC	CC	NN	CC	CC	CC	CC	CC	CC	CC	CC	CC	CC	CC	CC	CC	CC	TT	CC
	rs85281	NA	Chr5	238384280	CC	TT	TT	TT	TT	CC	TT	TT	TT	TT	TT	TT	TT	TT	TT	CC	TT	CC	TT	TT	CC	TT	NN	TT	TC	TT	TT	TT	TT	CC	TT	TT	NN	TT	TT	TT	TT	TT	TT	TT	TT	TT	TT	CC	TT
	rs91035	NA	Chr5	238406578	TT	TT	TT	TT	CC	CC	NN	CC	CC	TT	NN	CC	CC	CC	CC	CC	TT	TT	CT	CC	CC	CT	CC	TT	TT	CC	TT	TT	TT	CC	TT	TT	TT	TT	CC	CC	TT	TT	TT	TT	CC	CC	TT	TT	NN
	rs78509	NA	Chr5	238412249	AA	TT	TT	TT	AA	AA	TT	AA	AA	TT	TT	AA	AA	AA	AA	AA	TT	AA	TT	AA	AA	TT	AA	NN	AT	AA	TT	TT	TT	AA	TT	TT	NN	AA	AA	AA	NN	AA	TT	TT	AA	AA	AA	AA	AA
	rs33643	NA	Chr5	238414718	GG	AA	AA	AA	NN	AA	AA	GG	GG	AA	AA	GG	GG	GG	NN	AA	AA	GG	AA	GG	AA	AA	GG	AA	GA	GG	AA	AA	AA	AA	AA	AA	AA	GG	GG	GG	GG	GG	AA	AA	GG	GG	GG	GG	GG
	rs63545	NA	Chr5	238417892	AA	AA	AA	AA	AA	AA	TT	AA	AA	TT	TT	AA	AA	AA	AA	AA	TT	AA	AA	AA	AA	AA	AA	AA	AA	AA	AA	AA	AA	NN	AA	TT	TT	AA	AA	AA	AA	AA	TT	AA	AA	AA	AA	AA	AA
	rs58607	NA	Chr5	238422239	AA	AA	AA	NN	AA	AA	NN	AA	AA	AA	AA	AA	AA	AA	AA	AA	AA	GG	AA	AA	AA	AG	AA	AA	AA	GG	AA	AA	AA	AA	AA	AA	AA	NN	AA	AA	GG	GG	AA	AA	AA	AA	GG	AA	NN
	rs18404	NA	Chr5	238430624	CC	TT	TT	TT	TT	TT	TT	TT	TT	TT	TT	TT	TT	TT	TT	TT	TT	CC	TT	TT	TT	TT	TT	TT	TC	CC	TT	TT	TT	NN	TT	TT	TT	CC	TT	TT	TC	TC	TT	TT	TT	TT	NN	CC	TT
	rs71710	NA	Chr5	238442290	TT	NN	CC	CC	TT	NN	CC	TT	TT	CC	CC	TT	TT	TT	TT	TT	CC	TT	TT	TT	TT	TC	TT	CC	TC	TT	CC	CC	CC	TT	CC	CC	CC	TT	TT	TT	TT	TT	TT	CC	NN	TT	TT	TT	TT
	rs47776	NA	Chr5	238442370	AA	NN	GG	GG	AA	AA	GG	AA	AA	GG	GG	AA	AA	AA	AA	AA	GG	AA	AA	AA	AA	AG	AA	GG	AG	AA	GG	GG	GG	AA	GG	GG	GG	AA	AA	AA	AA	AA	AA	GG	AA	AA	AA	AA	AA
	rs21391	NA	Chr5	238460060	CC	GG	GG	GG	CC	CC	GG	GG	GG	GG	GG	GG	GG	GG	GG	CC	GG	CC	GG	GG	CC	GC	GG	GG	GC	CC	GG	GG	GG	CC	GG	GG	GG	GG	GG	GG	GG	GG	CC	GG	GG	GG	CC	NN	GG
	rs25224	NA	Chr5	238514826	CC	CC	CC	CC	CC	CC	NN	CC	CC	CA	CC	CC	CC	CC	CC	CC	CC	CC	CC	CC	CC	CC	CC	NN	NN	CC	CC	CC	CC	NN	CC	CC	CC	CA	CC	CC	CA	CA	CC	CC	CC	CC	CA	CC	CC
	rs55856	NA	Chr5	238531773	NN	GG	GG	GG	AA	GG	GG	AA	AA	GG	AA	AA	AA	AA	GG	GG	GG	AA	AA	AA	GG	AG	AA	GG	GG	AA	GG	GG	GG	GG	GG	GG	GG	GG	AA	AA	GG	NN	AA	GG	AA	AA	AA	GG	AA
	rs62234	NA	Chr5	238555452	CC	NN	TT	TT	NN	TT	TT	CC	CC	TT	CC	CC	CC	NN	TT	TT	TT	CC	CC	CC	NN	TT	CC	TT	NN	CC	NN	TT	TT	TT	TT	TT	TT	CC	CC	CC	CC	CC	CC	TT	CC	CC	NN	CC	CC
	rs92781	NA	Chr5	238591356	TT	TT	TT	TT	TT	TT	TT	TT	TC	TT	TT	TT	TT	TT	TT	TT	TT	TT	TT	TT	TC	TT	TT	TT	TT	TT	TT	TT	TT	TT	TT	TC	TC	TT	TT	TT	TT	TT	TT	TC	TT	TT	TT	TC	TT
	rs5881	NA	Chr5	238624420	CC	CC	CC	CT	CC	CC	CC	CC	CC	CC	CC	CC	CC	CC	CC	CC	CC	NN	CC	CC	CC	CC	CC	NN	CT	CC	CT	CC	CC	CC	CT	CC	CC	NN	CC	CT	CC	CC	CC	CC	CC	CC	CT	CC	CC
	rs31920	NA	Chr5	238626217	CC	CT	CC	CC	CC	CC	CC	CC	CC	CC	CC	CT	CT	CT	CC	CC	CT	CC	CC	CC	CC	CC	CT	CC	CC	CC	CC	CC	CC	CC	CC	CC	CC	CC	CC	CC	CC	CC	CC	CC	CC	CC	CC	CC	CC
	rs44841	NA	Chr5	238651237	CC	CC	CC	CC	CC	CC	CC	CC	CC	CC	NN	CC	CC	CC	CC	CC	CC	CC	CC	NN	CC	CC	CC	CC	CC	CC	NN	CC	CC	CC	CC	CC	NN	TT	CC	CC	TT	TT	CC	CC	CC	CC	TT	TT	CC
	rs49494	NA	Chr5	238651770	GG	NN	NN	AA	GG	AA	AA	GG	GG	AA	NN	GG	GG	GG	GG	AA	AA	AA	GG	GG	AA	NN	GG	AA	GA	AA	AA	AA	AA	AA	AA	GG	GG	AA	GG	GG	AA	AA	GG	AA	GG	GG	AA	AA	GG
	rs89211	NA	Chr5	238663880	GG	GG	GG	GG	AA	GG	GG	AA	AA	GG	AA	NN	AA	AA	AA	GG	AG	AA	AA	AA	GG	AG	AA	GG	GG	AA	GG	GG	GG	GG	GG	AA	AA	NN	AA	AA	NN	NN	AA	GG	AA	AA	AA	AA	AA
	rs59415	NA	Chr5	238673819	TT	NN	TT	TT	GG	TT	TT	TT	TT	TT	TT	TT	TT	NN	TT	TT	TT	GG	TG	NN	NN	TT	NN	TT	TT	TT	NN	TT	TT	TT	TT	TT	TT	TT	TT	TT	TT	TT	TT	TT	TT	TT	GG	TT	TT
	rs56578	NA	Chr5	238727640	GG	GG	GG	NN	NN	GG	GG	TT	TT	GG	TT	GG	GG	GG	GG	GG	TT	GG	GT	GG	GG	GG	GG	GG	GG	NN	GG	GG	GG	GG	GG	TT	NN	GG	GG	GG	GG	GG	TT	GG	TT	GG	GG	TT	GG
	rs67207	NA	Chr5	238734675	TT	TT	TT	TT	TT	CC	TT	TT	TT	TT	TT	TT	TT	TT	TT	CC	TT	TT	TT	TT	CC	TC	TT	TT	TT	TT	TT	TT	TT	CC	TT	TT	TT	TT	TT	TT	TT	TT	TT	TT	TT	TT	TT	TT	TT
	rs68561	NA	Chr5	238747274	GG	AA	AA	AA	AA	GG	AA	GG	GG	AA	GG	AA	AA	AA	GG	NN	GG	AA	GG	AA	GG	AA	AA	NN	AG	NN	AA	AA	AA	NN	AA	AA	AA	GG	AA	AA	GG	GG	GG	AA	GG	AA	AA	GG	AA
	rs93416	NA	Chr5	238779727	AA	AA	AA	AA	AA	AA	AA	GG	GG	AA	GG	AA	AA	AA	AA	AA	AA	AA	AG	AA	AA	AA	NN	AA	AA	AA	AA	AA	AA	AA	AA	AA	AA	AA	AA	AA	AA	AA	GG	AA	GG	AA	AA	AA	NN
	rs17872	NA	Chr5	238780067	AA	TT	TT	TT	AA	AA	TT	AA	AA	NN	AA	TT	TT	TT	NN	AA	AA	AA	AA	NN	AA	TT	TT	TT	TA	AA	TT	TT	TT	AA	TT	NN	TT	AA	TT	TT	AA	AA	AA	TT	AA	TT	AA	AA	TT
	rs1437	NA	Chr5	238800513	AA	AA	AA	AA	AA	AC	AA	AC	AA	AA	AA	AA	AA	AA	AA	AA	AC	NN	AC	AA	AC	AA	AA	AC	AA	AA	AA	AA	AA	AC	AA	AA	AC	AA	AC	AC	AA	AA	AC	AA	AA	AA	NN	AA	AA
	rs50276	NA	Chr5	238801305	TT	GG	GG	GG	TT	TT	GG	TT	TT	GG	TT	GG	GG	GG	TT	TT	TT	TT	TT	TT	TT	GG	GG	GG	GT	GG	GG	GG	GG	NN	GG	GG	GG	TT	GG	GG	TT	TT	TT	GG	TT	GG	TT	TT	GG
	rs9398	NA	Chr5	238804531	TT	AA	AA	AA	TT	TT	AA	TT	TT	AA	NN	AA	AA	NN	NN	TT	NN	TT	TT	TT	TT	AT	AA	AA	AT	AA	AA	AA	AA	TT	AA	AA	AA	TT	AA	AA	TT	TT	TT	AA	TT	AA	TT	TT	AA
	rs69061	NA	Chr5	238849895	CC	CC	CC	CC	CC	CC	CC	TT	TT	CC	CC	CC	CC	CC	CC	CC	CC	NN	CT	CC	CC	CC	CC	CC	CC	CC	CC	CC	CC	CC	CC	CC	CC	CC	CC	NN	CC	CC	TT	CC	TT	CC	CC	CC	CC
	rs61476	NA	Chr5	238850000	CC	CC	CC	CC	TT	CC	CC	CC	CC	CC	CC	NN	CC	CC	CC	CC	TT	NN	CC	TT	CC	CC	CC	CC	CC	CC	CC	CC	CC	CC	CC	CC	CC	CC	CC	CC	CC	CC	CC	CC	CC	CC	NN	CC	CC
	rs33216	NA	Chr5	238851201	CC	CC	CC	CC	NN	CC	CC	CC	CC	CC	CC	CC	CC	CC	CC	CC	TT	TT	CC	NN	CC	CC	CC	CC	CC	CC	NN	NN	CC	CC	CC	CC	CC	CC	CC	CC	CC	CC	CC	CC	CC	CC	TT	CC	CC
	rs137	NA	Chr5	238852323	CC	CC	CC	CC	CC	CC	GG	CC	CC	GG	CC	NN	GG	GG	GG	CC	CC	CC	CC	CC	CC	GC	GG	CC	CC	GC	CC	CC	CC	CC	CC	GG	GG	NN	CC	CC	CC	CC	CC	GG	CC	CC	CC	GG	CC
	rs57498	NA	Chr5	238859435	TT	TT	TT	TT	TT	TT	TT	TT	NN	TT	TT	TT	TT	TT	TT	NN	TT	TT	TT	TT	TT	TT	TT	TT	TT	TT	TT	TT	TT	TT	TT	TT	TT	TT	TT	TT	TT	TT	NN	TT	TT	TT	TT	TT	TT
	rs42388	NA	Chr5	238859556	NN	CC	CC	CC	CC	NN	CC	GG	GG	NN	GG	CC	CC	CC	CC	GG	CC	CC	CG	CC	GG	CC	CC	CC	CG	CC	CC	CC	CC	GG	CC	CC	NN	CC	CC	CC	CC	CC	GG	CC	GG	CC	CC	CC	CC
	rs68023	NA	Chr5	238872776	CC	CC	CC	CC	CC	CC	NN	CC	CC	CC	CC	CC	CC	CC	CC	CC	CC	CC	CC	CC	CC	CC	CC	NN	CC	CC	CC	CC	CC	CC	CC	CC	CC	CC	CC	CC	CC	CC	CC	CC	CC	CC	CC	CC	CC
	rs45	NA	Chr5	238875699	GG	GG	GG	GG	GG	GG	CC	GG	GG	CC	GG	CC	CC	CC	NN	GG	NN	GG	GG	GG	GG	NN	CC	GG	GG	CC	GG	GG	GG	NN	GG	CC	CC	GG	GG	GG	GG	GG	GG	CC	GG	GG	GG	CC	GG
	rs13523	NA	Chr5	238878227	TT	TT	NN	TT	TT	TT	CC	TT	TT	CC	TT	CC	CC	CC	CC	TT	TT	TT	TT	TT	TT	CT	CC	TT	TT	CC	TT	TT	TT	TT	TT	CC	CC	TT	TT	TT	TT	TT	TT	CC	TT	TT	TT	CC	TT
jg493	rs69754	NA	Chr6	7416161	CC	CC	CC	AA	CC	AA	CC	CC	CC	CC	CC	CC	CC	CC	AA	AA	CA	CC	CC	CC	AA	CA	CC	AA	CC	AA	AA	NN	AA	AA	AA	AA	NN	CC	AA	AA	CC	CC	CC	CC	CC	AA	CC	CC	AA
	rs17964	NA	Chr6	7445378	NN	NN	CC	CT	CC	CT	CT	NN	CT	CT	CT	CT	CC	CC	CT	CT	CT	CC	CT	CT	CT	CT	CC	CT	CT	CC	CT	CT	CT	CT	CT	CT	CT	CT	CC	CC	CT	NN	CC	CT	NN	CC	CT	CT	CC
	rs1425	NA	Chr6	7484342	GG	GG	NN	TT	GG	GG	GG	GG	GG	GG	GG	GG	GG	GG	GG	GG	GG	GG	GG	GG	GG	NN	GG	TT	GG	TT	TT	NN	TT	GG	TT	GG	GG	NN	GG	GG	NN	NN	NN	GG	GG	GG	GG	GG	GG
	rs5848	NA	Chr6	7488053	GG	GG	GG	TT	GG	GG	GG	GG	GG	GG	GG	GG	GG	GG	NN	GG	GT	GG	TT	GG	GG	GT	GG	TT	GG	TT	TT	TT	TT	GG	TT	GG	GG	NN	GG	GG	NN	NN	NN	GG	GG	GG	GG	GG	GG
	rs63022	NA	Chr6	7526470	CC	CC	CC	TT	CC	CC	CC	CC	NN	CC	CC	CC	CC	CC	CC	CC	CT	CC	CT	CC	CC	CT	CC	TT	CC	TT	NN	TT	TT	CC	TT	CC	NN	NN	TT	TT	NN	NN	NN	NN	CC	TT	CC	CC	TT
	rs85076	NA	Chr6	7528092	AA	AA	AA	GG	AA	AA	AA	AA	NN	AA	AA	NN	AA	AA	AA	AA	AG	AA	AG	AA	AA	AG	AA	GG	NN	GG	GG	GG	GG	AA	GG	AA	AA	NN	GG	GG	NN	NN	NN	AA	AA	GG	AA	AA	GG
	rs15826	NA	Chr6	7547213	TT	TT	TT	TT	TT	AA	TT	TT	TT	TT	TT	TT	TT	TT	TT	AA	TT	TT	TT	TT	AA	NN	TT	TT	TT	TT	TT	TT	TT	AA	TT	AA	NN	TT	AA	AA	TT	TT	TT	TT	TT	AA	NN	TT	AA
	rs77562	NA	Chr6	7578639	CC	CC	CC	CC	TT	CC	CC	CC	NN	NN	TT	CC	CC	CC	CC	CC	CT	TT	CC	CC	CC	CC	CC	CC	CC	CC	CC	CC	CC	CC	CC	CC	CC	CC	CC	CC	CC	CC	CC	NN	TT	CC	CC	CC	CC
	rs52975	NA	Chr6	7590104	NN	AA	AA	GG	AA	AA	AA	AA	AA	AA	AA	AA	AA	AA	AA	AA	AA	AA	AA	AA	AA	AG	AA	GG	NN	AA	GG	GG	GG	AA	GG	AA	AA	AA	AA	AA	AA	AA	AA	AA	AA	AA	AA	AA	AA
	rs42407	NA	Chr6	7593100	AA	GG	GG	AA	AA	AA	AA	GG	GG	AA	AA	AA	AA	AA	NN	AA	AA	AA	GG	GG	AA	AA	AA	AA	AA	AA	AA	AA	AA	AA	AA	NN	AA	AA	AA	AA	AA	AA	AA	AA	AA	AA	AA	AA	AA
	rs36042	NA	Chr6	7609681	CC	TT	TT	TT	CC	CC	CC	TT	TT	CC	CC	CC	CC	CC	CC	CC	CC	TT	NN	NN	CC	CT	CC	TT	NN	CC	TT	TT	TT	CC	TT	CC	CC	TT	CC	CC	TT	TT	TT	CC	CC	CC	CC	TT	CC
	rs32827	NA	Chr6	7618632	CC	TT	TT	TT	CC	CC	CC	TT	TT	CC	CC	CC	CC	CC	NN	CC	CC	CC	CT	CC	CC	CT	CC	NN	CT	CC	TT	TT	TT	CC	TT	CC	CC	NN	CC	CC	NN	CC	CC	CC	CC	CC	CC	CC	CC
	rs46349	NA	Chr6	7620718	GG	GG	GG	GG	GG	GG	GG	GG	GG	GG	GG	GG	NN	GG	NN	GG	GG	GG	AA	GG	GG	GG	GG	GG	GG	AA	NN	GG	GG	GG	GG	GG	GG	GG	GG	GG	GG	GG	GG	GG	GG	GG	GG	GG	GG
	rs71403	NA	Chr6	7620944	GG	GG	GG	GG	NN	GG	GG	GG	GG	GG	GG	GG	GG	GG	AA	GG	GG	GG	GG	GG	GG	GG	GG	GG	GG	GG	GG	GG	GG	GG	GG	GG	GG	GG	GG	GG	GG	GG	NN	GG	GG	GG	GG	GG	GG
	rs72961	NA	Chr6	7623396	TT	TT	TT	TT	TT	AA	TT	TT	TT	TT	TT	TT	TT	TT	TT	NN	TT	NN	TT	TT	NN	TT	TT	TT	TT	TT	NN	TT	TT	AA	TT	TT	TT	TT	TT	TT	TT	TT	TT	TT	TT	TT	TT	TT	TT
	rs34390	NA	Chr6	7662244	CC	TT	TT	TT	TT	TT	CC	TT	TT	CC	TT	CC	CC	CC	TT	TT	TT	TT	CT	NN	TT	CT	CC	TT	NN	CC	NN	TT	TT	TT	TT	TT	TT	TT	TT	TT	NN	TT	NN	CC	CC	TT	TT	TT	TT
	rs95581	NA	Chr6	7664844	CC	CC	CC	CC	CC	TT	CC	CC	CC	CC	CC	CC	CC	CC	CC	TT	CC	CC	CC	CC	TT	CC	CC	CC	CC	CC	CC	NN	CC	TT	CC	CC	CC	CC	CC	CC	CC	CC	CC	CC	CC	CC	CC	TT	CC
	rs76179	NA	Chr6	7665072	CC	CC	CC	CC	CC	CC	CC	CC	CC	CC	CC	CC	CC	CC	CC	CC	CC	CC	CT	CC	CC	CC	CC	NN	CC	TT	CC	CC	CC	CC	CC	CC	CC	CC	CC	CC	CC	CC	CC	CC	TT	CC	CC	CC	CC
	rs4075	NA	Chr6	7665671	GG	NN	GG	GG	AA	GG	GG	GG	GG	GG	AA	GG	GG	GG	NN	GG	GA	GG	GG	GG	GG	GG	GG	GG	GG	GG	GG	GG	GG	GG	GG	AA	AA	GG	AA	AA	GG	GG	GG	GG	GG	AA	AA	GG	AA
	rs41114	NA	Chr6	7666657	TT	TT	TT	TT	TT	TC	TT	TT	TT	TT	TT	TT	TT	TT	TT	CC	TT	TT	TT	TT	NN	TT	TT	NN	TT	TT	TT	TT	TT	CC	NN	TT	TT	TT	TT	TT	TT	TT	TT	TT	TT	TT	TT	NN	TT
	rs3486	NA	Chr6	7701408	TT	CC	CC	CC	CC	CC	TT	CC	NN	TT	CC	TT	TT	TT	CC	CC	NN	CC	CC	CC	CC	TC	TT	CC	TC	CC	CC	CC	CC	CC	CC	CC	NN	CC	CC	CC	CC	CC	CC	TT	CC	CC	CC	CC	CC
	rs30980	NA	Chr6	7702037	GG	NN	GG	AA	NN	GG	GG	GG	GG	GG	AA	GG	GG	GG	NN	GG	GA	GG	GG	GG	GG	GA	GG	AA	GG	GG	AA	AA	AA	GG	AA	AA	AA	GG	NN	AA	GG	GG	GG	GG	GG	AA	AA	GG	AA
	rs57435	NA	Chr6	7707942	TT	TT	TT	GG	TT	TT	TT	TT	TT	TT	GG	TT	TT	TT	TT	TT	TG	NN	TT	NN	TT	TG	TT	GG	TG	TT	GG	GG	GG	TT	GG	GG	GG	TT	GG	GG	TT	TT	TT	TT	TT	GG	TG	TT	GG
	rs78259	NA	Chr6	7708642	TT	TT	TT	TT	TT	TT	TT	TT	TT	TT	TT	TT	TT	TT	TT	TT	TT	CC	TC	TT	TT	TT	TT	TT	TT	CC	TT	NN	TT	TT	TT	TT	TT	CC	NN	TT	CC	CC	CC	TT	NN	TT	TT	TT	TT
	rs63951	NA	Chr6	7736467	GG	GG	GG	GG	GG	GA	GG	GG	GG	GG	GG	GG	GG	GG	GG	GG	GG	GA	GA	GA	GG	GG	GG	GG	GG	GG	GG	GG	GG	GG	GG	GG	GG	GG	GG	GG	GG	GG	GA	GG	NN	GG	GG	GG	GG
	rs50638	NA	Chr6	7769326	NN	GG	GG	GG	NN	GG	GG	GG	GG	GG	GG	GG	GG	GG	AA	GG	GG	GG	GG	GG	GG	GG	GG	GG	GG	GG	GG	GG	GG	GG	GG	GG	GG	NN	GG	GG	GG	GG	GG	GG	GG	GG	GG	NN	GG
	rs86399	NA	Chr6	7772596	TT	TT	TT	TT	NN	TT	TT	TT	TT	TT	TT	NN	TT	TT	TT	TT	NN	TT	TT	NN	TT	TT	TT	TT	TT	TT	NN	TT	TT	NN	TT	TT	TT	TT	TT	TT	TT	TT	TT	TT	TT	TT	TT	TT	TT
	rs90558	NA	Chr6	7772670	AA	AA	AA	AA	NN	AA	AA	AA	AA	NN	AA	AA	AA	AA	AA	AA	AT	AA	AA	NN	AA	AA	AA	AA	AA	AA	AA	NN	AA	AA	AA	AA	AA	AA	AA	AA	AA	AA	AA	AA	AA	AA	AA	AA	AA
	rs77867	NA	Chr6	7780124	GG	GG	GG	GG	GG	GG	GG	GG	GG	GG	GG	GG	GG	GG	GG	GG	NN	TT	GT	GG	GG	GG	GG	GG	GG	TT	GG	GG	GG	GG	GG	GG	GG	TT	GG	NN	TT	TT	TT	GG	TT	GG	GG	GG	GG
	rs53837	NA	Chr6	7780170	CC	CC	CC	CC	CC	CC	CC	CC	NN	CC	CC	CC	CC	CC	TT	CC	CC	CC	CC	CC	CC	CC	CC	CC	NN	CC	CC	CC	CC	CC	CC	CC	CC	CC	CC	NN	CC	CC	CC	CC	CC	CC	CC	CC	CC
	rs67729	NA	Chr6	7781076	TT	TT	TT	TT	CC	TT	TT	TT	TC	TT	TT	TT	TT	TT	TT	TT	NN	TT	TT	CC	TT	TT	TT	TT	TT	TT	TT	TT	TT	TT	TT	TT	TT	TT	TT	TT	TT	TT	TT	TT	TT	NN	TT	TT	TT
	rs69396	NA	Chr6	7790816	GG	GG	GG	NN	GG	GG	GG	GG	GG	GG	GG	GG	GG	GG	GG	GG	GA	GG	GG	GG	GG	GA	GG	GA	GG	GG	NN	GA	GA	GG	NN	GA	GG	GG	GA	NN	GG	GG	GG	GG	GG	NN	GA	GG	NN
	rs54788	NA	Chr6	7795805	CC	NN	NN	NN	NN	CC	CC	TT	TT	CC	TT	CC	CC	CC	CC	CC	CC	CC	CC	CC	CC	CC	CC	CC	CC	CC	CC	CC	CC	CC	CC	CC	CC	NN	CC	CC	CC	CC	CC	CC	CC	CC	CC	CC	CC
	rs71414	NA	Chr6	7796536	CC	TT	TT	CC	NN	CC	CC	TT	TT	CC	TT	CC	CC	CC	CC	CC	CC	CC	CT	CC	CC	CC	CC	CC	CC	CC	CC	CC	CC	CC	CC	CC	CC	CC	CC	CC	CC	CC	CC	CC	CC	CC	CC	CC	CC
	rs86867	NA	Chr6	7798997	CC	CC	CC	CC	CC	CC	CC	CC	CC	CC	CC	CC	CC	CC	CC	CC	CC	AA	CA	NN	CC	CC	CC	CC	CC	AA	CC	CC	CC	CC	CC	CC	CC	AA	CC	CC	AA	AA	AA	CC	AA	CC	CC	CC	CC
	rs25500	NA	Chr6	7799253	AA	GG	GG	GG	GG	AA	AA	GG	GG	AA	GG	AA	AA	AA	AA	AA	GG	AA	NN	GG	AA	AG	AA	GG	AG	AA	GG	GG	GG	AA	GG	GG	GG	AA	GG	GG	AA	AA	AA	AA	AA	GG	GG	AA	GG
	rs28598	NA	Chr6	7810295	AA	AA	AA	TT	AA	TT	AA	AA	AA	AA	NN	AA	AA	AA	TT	TT	AT	AA	AA	NN	TT	AT	AA	TT	AT	AA	TT	TT	TT	TT	TT	TT	NN	AA	TT	TT	NN	AA	AA	AA	AA	TT	TT	AA	TT
	rs72954	NA	Chr6	7812284	CC	CC	CC	CC	CC	CC	NN	CC	CC	CC	CC	CC	CC	CC	CC	CC	CC	NN	CT	CC	CC	CC	CC	NN	CC	TT	NN	CC	CC	CC	CC	CC	CC	TT	CC	CC	TT	TT	NN	CC	TT	CC	CC	CC	CC
	rs77004	NA	Chr6	7860069	CC	TT	TT	CC	NN	CC	CC	TT	NN	CC	TT	CC	CC	CC	CC	CC	CC	CC	NN	CC	CC	CC	CC	CC	CC	CC	CC	CC	CC	CC	CC	CC	CC	CC	CC	CC	CC	CC	CC	CC	CC	CC	CC	CC	CC
	rs3177	NA	Chr6	8141877	CC	CC	CC	TT	CC	CC	CC	CC	CC	CC	CC	CC	CC	NN	CC	CC	CT	CC	CT	NN	CC	CT	CC	TT	CT	CC	NN	TT	TT	CC	TT	TT	TT	CC	NN	TT	CC	CC	CC	CC	CC	TT	TT	CC	NN
	rs18757	NA	Chr6	8150753	AA	NN	NN	AA	AA	TT	AA	AA	AA	AA	AA	AA	AA	AA	AA	TT	AA	AA	AA	TT	TT	AA	AA	AA	AA	AA	AA	AA	AA	TT	AA	AA	AA	AA	AA	AA	AA	AA	AA	AA	AA	AA	AA	AA	AA
	rs9479	NA	Chr6	8151065	CC	TT	TT	CC	CC	CC	NN	NN	TT	CC	NN	CC	CC	CC	CC	CC	CC	CC	NN	CC	CC	CC	CC	NN	CC	CC	CC	CC	CC	NN	CC	CC	CC	CC	CC	CC	CC	CC	CC	CC	CC	CC	CC	CC	CC
	rs10429	NA	Chr6	8168671	GG	NN	GG	GG	GA	GG	GG	GA	GA	GG	GG	GA	GG	GG	GG	GG	GG	GG	GG	GG	GA	GG	GG	GG	GG	GG	GA	GA	GG	GG	GG	GG	GG	GG	GG	GA	GG	GG	GG	GG	GG	GA	GA	GA	GA
jg4047	rs54678	NA	Chr6	144038815	GG	GG	GG	GG	AA	GG	GG	GG	GG	GG	GG	GG	GG	GG	AA	GG	GG	GG	GG	GG	GG	GG	GG	NN	GG	GG	GG	GG	GG	GG	GG	GG	GG	GG	GG	GG	GG	GG	GG	GG	GG	GG	GG	GG	GG
	rs17234	NA	Chr6	144044152	CT	CC	CC	CT	CC	CC	NN	CC	CC	CC	CC	CT	CT	CT	CC	CT	CC	CC	CC	CC	CC	CC	CT	CC	CC	CC	CT	CC	CC	CC	CC	CC	CC	CC	CT	CT	CC	CC	CC	CC	CC	CT	CC	CC	CT
	rs31425	NA	Chr6	144053425	AA	AG	AA	AA	AA	AA	AA	AA	AA	AA	AA	AA	AA	AA	NN	AA	AA	AA	AA	AA	AA	AA	AA	AA	AA	AG	AA	AG	AA	AA	AA	AA	AA	AA	AA	AA	AA	AA	AA	AA	AA	AA	AA	AA	AA
	rs48218	NA	Chr6	144059312	CC	CC	CC	CC	NN	CC	CC	CC	CC	CC	CT	CC	CT	NN	CT	CT	CT	CC	CT	CC	CC	CT	CC	CC	CC	CC	CC	CC	CC	CC	CC	CT	CT	CC	CC	CT	CC	CC	NN	CC	CC	CT	CC	CC	CT
	rs48858	NA	Chr6	144063088	CT	CT	CT	CT	TT	CT	CT	CT	CT	CT	CT	CT	CT	CT	TT	CT	CT	CT	CT	CT	CT	CT	CT	CT	CT	CT	CT	CT	CT	CT	CC	CT	CT	CT	CT	CT	CT	CT	CT	CT	CT	CT	CT	CT	CT
	rs50327	NA	Chr6	144063284	AG	AG	AG	AG	AA	AG	AG	GG	AG	AG	AG	AG	AG	AG	AA	AG	AG	AG	AG	AG	AG	AG	AG	AG	AG	AG	AG	AG	AG	AG	AG	AG	AG	AG	AG	AG	AG	AG	AG	AG	AG	AG	AG	AG	AG
	rs88743	NA	Chr6	144100869	GG	GG	GG	GG	AA	GG	GG	NN	GG	GG	GG	GG	GG	GG	GG	GG	GG	GG	GG	GG	GG	GG	GG	GG	GG	GG	GG	GG	GG	GG	GG	GG	GG	GG	GG	GG	GG	GG	GG	GG	GG	GG	GG	GG	GG
	rs64058	NA	Chr6	144164904	CC	CC	CC	CC	CC	CC	CC	CC	NN	CC	CC	CC	CC	CC	TT	CC	CT	CC	CT	CC	CC	CC	CC	CC	CC	CC	CC	CC	CC	CC	CC	CC	CC	NN	CC	CC	NN	NN	CC	CC	CC	CC	CC	CC	CC
	rs44519	NA	Chr6	144174478	TT	TT	TT	TT	CC	TT	CC	TT	TT	CC	TT	CC	CC	CC	CC	TT	CC	TT	TC	CC	TT	TC	CC	TT	TT	TT	TT	CC	CC	TT	TT	TT	TT	CC	CC	CC	CC	CC	TT	CC	TT	CC	CC	TT	CC
	rs7043	NA	Chr6	144177565	AA	AA	AA	AA	AA	AA	AA	AA	AA	AA	AA	GG	GG	GG	AA	AA	AA	AA	AA	AA	AA	AA	GG	AA	AA	AA	AA	GG	GG	AA	AA	AA	AA	NN	GG	GG	GG	GG	NN	GG	AA	GG	GG	AA	GG
	rs82292	NA	Chr6	144217666	AA	AA	AA	AA	AA	AA	AA	AA	AA	AA	AA	AA	AA	AA	AA	AA	AA	AA	AA	AA	AA	AA	AA	AA	AA	NN	AA	AA	AA	AA	AA	AA	AA	AC	AA	AA	AC	NN	NN	AA	AA	AA	AA	AA	AA
	rs88937	NA	Chr6	144228919	AA	NN	GG	AA	NN	AA	NN	AA	AA	NN	GG	GG	GG	GG	AA	NN	AA	AA	AA	GG	AA	NN	GG	AA	AA	AA	AA	GG	GG	AA	AA	AA	AA	AA	GG	GG	AA	AA	AA	GG	GG	GG	GG	NN	GG
	rs40363	NA	Chr6	144233283	TT	CC	CC	TT	TT	TT	TT	TT	TT	TT	CC	TT	NN	NN	TT	TT	TT	TT	TT	CC	TT	TT	TT	TT	TT	CC	TT	TT	TT	TT	TT	TT	TT	CC	CC	CC	CC	CC	CC	TT	CC	CC	TT	CC	CC
	rs21907	NA	Chr6	144245153	AA	GG	GG	GG	AA	AA	GG	AA	AA	GG	GG	GG	GG	GG	AA	NN	AA	AA	AA	GG	AA	GG	GG	GG	GA	GA	GG	GG	GG	AA	GG	AA	AA	GG	GG	GG	GG	GG	GG	GG	GG	GG	GG	GG	GG
	rs92748	NA	Chr6	144248749	GG	AA	AA	AA	AA	GG	AA	GG	GG	AA	AA	AA	AA	NN	GG	NN	GG	GG	GG	NN	GG	AA	AA	AA	AG	AA	AA	AA	AA	GG	AA	NN	GG	AA	AA	AA	AA	AA	NN	AA	AA	AA	AA	AA	AA
	rs2757	NA	Chr6	144251433	GG	AA	AA	AA	GG	GG	AA	GG	GG	AA	AA	AA	AA	AA	GG	GG	GG	GG	GG	NN	GG	AA	AA	AA	AG	AA	AA	AA	AA	NN	AA	NN	GG	AA	AA	AA	AA	AA	AA	AA	AA	AA	AA	AA	AA
	rs83726	NA	Chr6	144257550	TT	AA	AA	AA	TT	TT	TT	TT	TT	TT	AA	AA	AA	AA	TT	TT	TT	TT	TT	TT	NN	AA	AA	AA	AT	NN	AA	AA	AA	TT	AA	TT	TT	AA	AA	AA	AA	AA	AA	AA	AA	AA	AA	AA	AA
	rs77256	NA	Chr6	144274255	AA	GG	GG	GG	GG	AA	NN	AA	AA	GG	GG	GG	GG	GG	AA	AA	NN	AA	NN	GG	AA	GG	GG	GG	GA	GG	GG	GG	GG	AA	GG	NN	AA	NN	GG	GG	GG	GG	GG	GG	GG	GG	GG	GG	GG
	rs35373	NA	Chr6	144276547	CC	AA	AA	AA	CC	NN	CC	CC	CC	CC	AA	AA	AA	AA	CC	CC	CC	CC	CC	CC	CC	AA	AA	AA	AC	AA	AA	AA	AA	CC	AA	AC	CC	AA	AA	AA	AA	AA	AA	AA	AA	AA	AA	AA	AA
	rs58697	NA	Chr6	144277614	CC	TT	TT	TT	NN	CC	CC	CC	NN	CC	TT	TT	NN	TT	NN	CC	CC	CC	CC	CC	CC	TT	TT	TT	TC	TT	TT	TT	TT	CC	TT	CC	CC	TT	TT	TT	TT	TT	TT	TT	TT	TT	TT	TT	TT
	rs76296	NA	Chr6	144283507	CC	TT	TT	TT	NN	CC	NN	CC	CC	NN	TT	TT	TT	TT	CC	CC	CC	NN	CC	CC	CC	TT	TT	TT	TC	TT	TT	TT	TT	CC	TT	CC	CC	TT	TT	TT	TT	TT	TT	TT	TT	TT	TT	NN	TT
	rs94751	NA	Chr6	144290927	GG	NN	GG	AA	AA	GG	GG	GG	GG	GG	AA	AA	AA	AA	GG	GG	GG	GG	GG	AA	GG	AA	AA	AA	GA	AA	AA	AA	AA	GG	AA	GG	GG	AA	AA	AA	AA	AA	AA	AA	AA	AA	AA	AA	AA
	rs43256	NA	Chr6	144298296	CC	CC	CC	TT	TT	CC	TT	CC	CC	TT	TT	TT	TT	TT	CC	CC	CC	CC	CC	TT	CC	TT	TT	TT	CT	TT	TT	TT	TT	CC	TT	CT	CT	TT	TT	TT	TT	TT	TT	TT	TT	TT	CC	TT	TT
	rs12682	NA	Chr6	144322425	GG	GG	GG	AA	GG	GG	GG	GG	GG	GG	GG	AA	AA	AA	GG	GG	GG	GG	GG	AA	GG	AA	AA	AA	GA	GG	AA	AA	AA	GG	AA	GG	GG	GG	AA	AA	GG	GG	GG	AA	GG	AA	GG	AA	AA
	rs34145	NA	Chr6	144331272	GG	GG	GG	AA	GG	GG	NN	NN	GG	GG	NN	AA	AA	AA	GG	NN	GG	GG	GG	AA	GG	AA	AA	AA	GA	NN	AA	AA	AA	GG	AA	GG	GG	GG	AA	AA	GG	GG	GG	AA	NN	AA	GG	AA	AA
	rs22057	NA	Chr6	144344286	GG	GG	GG	GG	GG	CC	GG	CC	NN	GG	GG	GG	GG	GG	GG	CC	GG	CC	CC	GG	CC	GG	GG	GG	GG	GG	GG	GG	GG	CC	GG	CC	CC	GG	GG	GG	GG	GG	GG	GG	GG	GG	NN	GG	GG
	rs99255	NA	Chr6	144351069	CC	CC	CC	TT	CC	CC	CC	CC	CC	CC	NN	TT	TT	TT	CC	CC	NN	CC	CC	CC	CC	TT	TT	TT	CT	CC	TT	TT	TT	CC	TT	CC	CC	CC	TT	TT	CC	CC	CC	TT	CC	TT	CC	TT	TT
	rs57094	NA	Chr6	144360978	CC	CC	NN	CC	CC	NN	CC	NN	NN	CC	TT	CC	CC	CC	CC	NN	NN	NN	NN	CC	CC	CC	CC	CC	CC	TT	CC	CC	CC	NN	CC	CC	NN	CC	CC	CC	CC	CC	CC	CC	TT	CC	CC	CC	CC
	rs42943	NA	Chr6	144373663	GG	GG	GG	AA	GG	AA	GG	AA	AA	GG	AA	AA	AA	AA	AA	AA	GA	AA	AA	GG	NN	AA	AA	AA	GA	AA	AA	AA	AA	AA	AA	AA	AA	GG	AA	AA	GG	GG	NN	NN	AA	AA	AA	AA	AA
	rs13857	NA	Chr6	144394730	GG	GG	GG	GG	GG	GG	GG	GG	GG	GG	GG	AA	AA	AA	GG	GG	GG	GG	GG	GG	NN	GA	AA	GG	GG	GA	GA	AA	AA	GG	GG	GG	GG	GG	AA	AA	GG	GG	GG	AA	AA	AA	GG	AA	AA
	rs28193	NA	Chr6	144397001	NN	AA	AA	AA	TT	AA	AT	AA	AA	TT	AA	AA	AA	AA	AA	AA	AA	AA	AA	TT	AA	AA	AA	AA	AA	AA	AA	AA	AA	AA	AA	AA	AA	AA	AA	AA	AA	AA	AA	AA	AA	AA	AA	AA	AA
	rs2895	NA	Chr6	144402802	AA	AA	NN	AA	NN	AA	AA	AA	AA	AA	GG	GG	GG	GG	AA	AA	AG	GG	AA	AA	AA	AA	GG	AA	AA	AA	AG	GG	GG	AA	AA	AA	AA	AA	GG	GG	NN	AA	AA	GG	AA	GG	AA	GG	GG
	rs30586	NA	Chr6	144434885	TT	TT	TT	TT	TT	TT	CC	TT	TT	CC	TT	TT	TT	TT	TT	TT	TT	TT	TT	CC	TT	TT	TT	NN	TT	TT	TT	TT	TT	TT	TT	TT	TT	TT	TT	TT	TT	TT	NN	TT	NN	TT	TT	TT	TT
	rs24327	NA	Chr6	144438481	AA	AA	AA	GG	AA	AA	AA	AA	AA	AA	GG	AA	AA	AA	AA	AA	AA	AA	AA	AA	AA	AG	NN	GG	AG	AA	AG	AA	AA	AA	GG	NN	AA	AA	AA	AA	AA	AA	AA	AA	AA	AA	GG	AA	AA
	rs52840	NA	Chr6	144454914	GA	GG	GG	GG	GG	GG	NN	GG	GG	NN	GG	GG	GG	GG	GG	GG	GG	GG	GG	GG	GG	GG	GG	GG	GA	GG	GG	GG	GG	GG	GG	GG	GG	GG	GG	GG	GG	GG	GG	GG	GG	GG	GG	GG	GG
	rs15318	NA	Chr6	144455104	AA	GG	GG	AA	NN	NN	AA	GG	GG	AA	GG	AA	AA	AA	GG	GG	AA	GG	GG	AA	GG	AA	AA	AA	AA	GG	AA	AA	AA	GG	AA	GG	GG	GG	GG	GG	NN	GG	GG	AA	GG	NN	AG	AA	GG
	rs19107	NA	Chr6	144486987	GG	AA	AA	AA	AA	AA	GG	AA	AA	GG	AA	AA	AA	AA	GG	AA	GG	AA	AA	AA	AA	AA	AA	AA	GA	GG	AA	AA	AA	AA	AA	AA	AA	GG	AA	AA	GG	GG	GG	AA	AA	AA	AA	GG	AA
	rs15806	NA	Chr6	144505233	CC	CT	CT	CC	NN	CC	CT	CC	CC	CT	CC	CC	CC	CC	CC	CC	CC	CC	CC	CC	CC	CC	CC	CC	CC	CC	CC	CC	CC	CC	CC	CC	CC	CC	CC	CC	CC	CC	CC	CC	CC	CC	CC	CC	CC
	rs6129	NA	Chr6	144516656	CC	CC	CC	AA	CC	CC	AA	CC	CC	AA	CC	CC	AC	CC	AA	CC	AA	CC	NN	CC	CC	AC	NN	AA	AC	AA	NN	CC	CC	CC	AA	CC	CC	AA	CC	CC	AA	AA	AA	CC	CC	CC	CC	AA	CC
[truncated: 127 more columns]
