# Supplementary material for: Genome wide association analysis for biomass related traits in common vetch (Vicia sativa L.)
Source: Front Plant Sci. 2025 Sep 29;16:1647985. doi: 10.3389/fpls.2025.1647985 (PMC12515951; doi:10.3389/fpls.2025.1647985)
Supplement: Supplementary file 10 [file Table9.xlsx]

## Sheet: Table S9
Table S9 The genotype of Kasp-DW1.1and dry witght for the 172 common accessions
Accessions	Re-sequence	Kasp-DW1.1	Dry weight (t/hm2)
GLF294	AA	AA	3.79619
GLF295	AA	AA	3.62701
GLF295-1	AA	AA	3.60201
GLF296	AA	AC	3.77976
GLF297	AA	AA	3.94175
GLF298	AA	AC	5.03515
GLF299	AC	AC	3.69551
GLF300	AC	AC	3.52867
GLF300-1	CC	CC	3.84186
GLF301	AC	AC	3.53333
GLF302	AA	AA	4.14446
GLF303	AC	AC	3.68434
GLF303-1	AA	AA	3.54543
GLF304	AA	AA	4.01434
GLF304-1	CC	CC	3.83934
GLF305	CC	AC	4.43316
GLF306	AC	AA	6.19735
GLF307	CC	CC	5.31793
GLF308	CC	CC	6.31026
GLF309	AA	AA	5.67494
GLF309-1	AA	AA	4.82807
GLF310	AA	AA	3.9779
GLF310-1	AA	AA	3.8279
GLF311	AA	AA	3.87752
GLF312	AA	AA	4.13552
GLF313	CC	CC	3.7924
GLF314	AA	AA	4.25426
GLF315	AA	AA	4.07051
GLF315-1	AC	AC
GLF316	CC	CC	3.89608
GLF317	AA	AA	3.81348
GLF318	CC	CC	3.55024
GLF318-1	AA	AC	3.55024
GLF319	AA	AA	4.32656
GLF321	AA	AA	3.88714
GLF322	AA	AC	4.37573
GLF323	AC	AC	3.70339
GLF323-1	AA	AA	3.70339
GLF324	AA	AA	3.8233
GLF325	AA	AA	3.13366
GLF326	CC	AC	4.05214
GLF328	AC	AC	3.98354
GLF329	AA	AA	3.48251
GLF330	CC	CC	4.89124
GLF331	AA	AA	3.84487
GLF332	AA	AA	3.76096
GLF333	AA	AA	3.77714
GLF333-1	AA	AA	4.17264
GLF334	AA	AA	7.03761
GLF329-1	AA	AA
GLF335	AA	AA	3.22344
GLF336-1	CC	CC	3.95283
GLF336-2	AC	AC	4.40676
GLF337	AA	AA	3.89569
GLF338-1	AA	AA	4.50422
GLF338	CC	CC	4.70854
GLF339	CC	CC	3.68619
GLF340	CC	CC	4.88647
GLF340-1	CC	CC
GLF341	CC	CC	3.9641
GLF341-1	CC	CC
GLF342	CC	CC	4.24037
GLF342-2	CC	CC	3.84798
GLF343	AA	AA	3.78618
GLF344	AA	AC	3.9365
GLF345	CC	CC	4.38535
GLF346	CC	CC	4.14475
GLF347	AA	AA	3.799
GLF347-2	CC	CC	3.90959
GLF347-1-1	AA	AA	4.5349
GLF347-1-2	AA	AA
GLF348	CC	CC	4.04981
GLF349	CC	CC
GLF349-1	CC	CC	3.99316
GLF349-2	CC	CC	3.91688
GLF350	CC	AC	6.70527
GLF350-2-1	CC	CC	3.69347
GLF350-2-2	CC	CC	3.90742
GLF351	CC	CC	7.84464
GLF352	CC	CC	4.31597
GLF353	AC	CC	4.411
GLF354	AA	AA	4.24756
GLF355	AA	AA	4.49224
GLF356	CC	CC	3.8165
GLF357	AC	AC	4.1669
GLF358	CC	CC	3.77801
GLF359	CC	CC	3.79123
GLF360	AC	AC	3.7064
GLF361	AC	AC	3.88967
GLF362	AA	AA	3.70863
GLF363	AA	AA	4.1843
GLF364	AA	AA	3.60679
GLF364-2	AA	AA	3.36908
GLF365	CC	CC	4.25689
GLF366	CC	CC	7.36586
GLF367	CC	AC	3.8782
GLF368	CC	CC	6.72704
GLF368-2	CC	CC	9.28034
GLF369	CC	CC	3.86178
GLF370	AA	AA	3.80163
GLF371	AA	AA	3.92455
GLF371-1	AA	AA
GLF373	AA	AA	6.02817
GLF373-2	AC	AC	6.33237
GLF529	AA	AA	3.68473
GLF530	AA	AA	3.99063
Longjian1	CC	CC	4.9797
Longjian2	AC	AA	4.95508
HZMC1349	CC	CC	5.33279
HZMC1349-2	AA	AA	5.22406
HZMC1350	AA	AA	3.65431
HZMC1352	AC	AC	5.75569
HZMC1353	CC	CC	7.3609
HZMC1353-2	AA	AA	7.54832
HZMC1354	AA	AA	6.28937
HZMC1355	CC	CC	6.24419
HZMC1356	AC	AC	5.73519
HZMC1357	CC	CC	4.55294
HZMC1358	CC	CC	5.26098
HZMC1362	CC	CC	6.64133
HZMC1362-1	CC	CC
HZMC1363	CC	CC	4.15962
HZMC1364	CC	CC	6.80527
HZMC1364-1	AA	AA	4.90416
HZMC1365	AA	AA	6.90156
HZMC1366	AA	AA	5.36175
HZMC1366-2	AA	AA	6.72131
HZMC1367	AA	AA	6.73336
HZMC1368	AC	AC	5.64229
HZMC1369	CC	CC	6.68351
HZMC1370	AA	AC	6.57448
HZMC1371	AC	AC	4.24707
HZMC1372	CC	CC	7.47499
HZMC1374	CC	CC	6.14711
HZMC1375	AA	AA	6.4534
HZMC1376	AA	AA	7.49996
HZMC1377	AA	AA	7.46692
HZMC1378	AA	AA	5.59817
HZMC1379	AA	AA	6.82324
HZMC1380	CC	CC	8.33556
HZMC1381	CC	CC	8.3064
HZMC1382	AA	AA	3.40545
HZMC1382-1	AA	AA	3.39467
HZMC1382-2	AA	AA
HZMC1383	CC	CC	7.56983
HZMC1383-2	CC	CC	6.91497
HZMC1384	CC	CC	7.88282
HZMC1385	AA	AA	7.38189
HZMC1386	AA	AA	6.92051
HZMC1387	AC	AC	7.72375
HZMC1388	AA	AA	7.61084
HZMC1389	CC	CC	4.30275
HZMC1477	CC	CC	7.23176
HZMC1479	CC	CC	6.30443
HZMC1480	CC	CC	7.32573
HZMC1481	AA	AA	4.89804
HZMC1482	AC	AC	5.79835
HZMC1483	CC	CC	5.24291
HZMC1484	AA	AC	7.85348
HZMC1485	CC	CC	7.36052
HZMC1486	AA	AC	6.87813
HZMC1487	AA	AA	3.69411
HZMC1488	AA	AA	6.37071
HZMC1489	CC	CC	7.99467
HZMC1490	AA	AA	3.95817
HZMC1491	AA	AA	6.59022
HZMC1492	CC	CC	6.17043
HZMC1493	AC	AC	6.76581
HZMC1494	CC	AC	7.72054
HZMC1535	AA	AA	5.39119
HZMC1535-1	CC	AC	5.04119
HZMC1536	AC	AC	7.44321
